# Supplementary material for: SWATH-MS proteome profiling data comparison of DJ-1, Parkin, and PINK1 knockout rat striatal mitochondria
Source: Data Brief. 2016 Sep 23;9:589–93. doi: 10.1016/j.dib.2016.09.031 (PMC5064997; doi:10.1016/j.dib.2016.09.031)
Supplement: Supplementary file 1 — Transparency document [file mmc2.xlsx]

## Sheet: Table S1
Table S1. List of quantified striatal mitochondrial proteins.
Uniprot Accession	Protein Name	LEH 1	LEH 2	LEH 3	LEH 4	DJ-1 KO 1	DJ-1 KO 2	DJ-1 KO 3	DJ-1 KO 4	Parkin KO 1	Parkin KO 2	Parkin KO 3	Parkin KO 4	PINK1 KO 1	PINK1 KO 2	PINK1 KO 3	PINK1 KO 4	Log2 DJ-1/LEH	Log2 Parkin/LEH	Log2 PINK1/LEH	Pair1_2 LEH_DJ-1 KO p-value	Pair1_3 LEH_Parkin KO p-value	Pair1_4 LEH_PINK1 KO p-value	PPDE
A0JPJ7	Obg-like ATPase 1 OS=Rattus norvegicus GN=Ola1 PE=2 SV=1	37706	74744	48749	63228	80525	127800	57943	73864	30860	32006	43943	16748	37971	81300	6499.1	109850	0.599848	-0.86107	0.0702164	0.691958	0.774765	0.99955	0.698274
A0JPQ9	Chitinase domain-containing protein 1 OS=Rattus norvegicus GN=Chid1 PE=2 SV=2	52497	36199	15029	44781	22749	9617.9	30569	21577	42081	54116	50078	6704.6	44343	30046	1718.6	51781	-0.813278	0.0428181	-0.215634	0.743986	0.999872	0.987954	0.499988
A1EC95	HEAT repeat-containing protein 6 OS=Rattus norvegicus GN=Heatr6 PE=2 SV=1	15907	63520	15628	69992	162150	261880	209270	147180	5148.7	180340	153550	17872	10090	12267	4664.2	775.52	2.24148	1.11269	-2.56989	0.00062672	0.567904	0.789902	0.997557
A1L108	Actin-related protein 2/3 complex subunit 5-like protein OS=Rattus norvegicus GN=Arpc5l PE=1 SV=2	60576	73939	79998	110840	81150	98570	61746	84788	54854	31460	52784	71323	20154	63884	3386.9	80850	0.00398973	-0.628727	-0.951186	1	0.650341	0.390604	0.685049
A1L1L2	Transmembrane protein 214 OS=Rattus norvegicus GN=Tmem214 PE=2 SV=1	2699.9	30783	16859	4772.4	23099	9637.5	22176	10877	36314	28706	7957.2	36730	11488	5100.2	1294.6	29082	0.255431	0.99316	-0.230847	0.989139	0.383124	0.995089	0.688214
A4F267	Mitochondrial import receptor subunit TOM40B OS=Rattus norvegicus GN=Tomm40l PE=1 SV=1	161080	199700	222590	200410	269440	93201	259900	221410	318090	303140	250690	241090	60913	208270	5596.1	164080	0.10671	0.505946	-0.836691	0.994525	0.515074	0.472737	0.860312
B0BN56	28S ribosomal protein S31, mitochondrial OS=Rattus norvegicus GN=Mrps31 PE=2 SV=1	35320	11267	17396	9749.1	41578	66812	47422	2819.8	9445.5	11740	28182	29668	7991.5	9257.4	6103	55965	1.10532	0.100208	0.105335	0.360639	0.999605	0.999538	0.668671
B0BN85	Suppressor of G2 allele of SKP1 homolog OS=Rattus norvegicus GN=Sugt1 PE=2 SV=1	86849	81287	106310	43040	101980	108900	109940	66201	104380	136010	141580	113170	43756	91834	620.85	117810	0.285719	0.641144	-0.321746	0.953595	0.551747	0.965579	0.655285
B0BN86	Transmembrane protein 11, mitochondrial OS=Rattus norvegicus GN=Tmem11 PE=2 SV=1	177760	126890	262580	506630	588500	241350	416210	489240	316690	147110	177270	502060	433970	113110	99094	344150	0.692379	0.0901836	-0.116833	0.521701	0.998979	0.998022	0.616194
B0BN94	Protein FAM136A OS=Rattus norvegicus GN=Fam136a PE=1 SV=1	36822	10252	38928	37180	31503	5409.6	38008	44398	5031.8	6558.1	3915.1	2770.8	40459	57798	2608.2	38232	-0.0459725	-2.75278	0.175302	0.999903	0.310218	0.993422	0.742734
B0BNE2	DNA-directed RNA polymerases I, II, and III subunit RPABC1 OS=Rattus norvegicus GN=Polr2e PE=2 SV=1	75949	144910	12118	59099	66888	6132.9	20226	10262	68531	103640	107120	72359	13899	17334	7752	57518	-1.49659	0.267796	-1.5977	0.161198	0.908228	0.137845	0.944908
B0BNE5	S-formylglutathione hydrolase OS=Rattus norvegicus GN=Esd PE=1 SV=1	74395	59811	43531	104360	45800	11288	37848	42297	27692	21466	22865	36181	26574	68626	4526.2	68408	-1.03956	-1.38244	-0.746578	0.304461	0.162282	0.515921	0.746466
B0BNM1	NAD(P)H-hydrate epimerase OS=Rattus norvegicus GN=Apoa1bp PE=2 SV=1	330900	63243	329410	236440	279150	13199	382490	374180	158330	282130	274240	197150	20719	57815	3281.1	335990	0.127945	-0.0742274	-1.20019	0.991712	0.998648	0.311212	0.739881
B0K020	CDGSH iron-sulfur domain-containing protein 1 OS=Rattus norvegicus GN=Cisd1 PE=3 SV=1	6299000	4122700	6373700	5736100	7248800	6369100	5190500	5428700	7154200	6226100	5712300	6857100	10599000	9600100	59835	6823700	0.105274	0.203774	0.265425	0.998838	0.990939	0.979218	0.415388
B0LT89	Serine/threonine-protein kinase 24 OS=Rattus norvegicus GN=Stk24 PE=2 SV=1	16681	5376.6	8694.7	14808	16010	22645	17996	21548	15579	12952	17503	20689	12414	10591	3990.5	17971	0.779373	0.550407	-0.0189267	0.592349	0.846432	0.999996	0.573308
B1WBW4	Armadillo repeat-containing protein 10 OS=Rattus norvegicus GN=Armc10 PE=2 SV=1	347530	183070	238110	152040	286040	240690	374510	280800	249150	482600	313340	394110	99761	44053	16080	197210	0.360397	0.644386	-1.36647	0.76285	0.226473	0.164314	0.979691
B2GV06	Succinyl-CoA:3-ketoacid coenzyme A transferase 1, mitochondrial OS=Rattus norvegicus GN=Oxct1 PE=1 SV=1	1112900	836770	1806000	785440	2358700	2634800	1747200	1180100	1104500	1462100	1661800	1971000	1628400	553950	31654	949120	0.802601	0.449084	-0.521695	0.139701	0.71116	0.809365	0.914635
B2GV71	NADH dehydrogenase [ubiquinone] 1 alpha subcomplex assembly factor 5 OS=Rattus norvegicus GN=Ndufaf5 PE=2 SV=1	257920	220650	289610	276300	247770	245550	239460	219930	96817	90513	97598	80474	115620	101760	8306.3	282620	-0.132676	-1.51523	-1.03901	0.987564	0.0827894	0.232919	0.868243
B2RYG6	Ubiquitin thioesterase OTUB1 OS=Rattus norvegicus GN=Otub1 PE=1 SV=1	2554.4	11507	81972	23705	76692	56157	68406	81509	69619	26029	24876	77499	25467	94074	5436.2	46373	1.23971	0.725782	0.517062	0.280678	0.821309	0.939954	0.647272
B2RYT9	Translational activator of cytochrome c oxidase 1 OS=Rattus norvegicus GN=Taco1 PE=2 SV=1	158390	60644	172740	182850	116660	126290	138960	142430	3008.6	9577.7	14224	16010	136400	174470	1624.4	168980	-0.132116	-3.74625	-0.255159	0.993357	0.0351499	0.960258	0.901285
B2RYW8	MICOS complex subunit Mic10 OS=Rattus norvegicus GN=Minos1 PE=3 SV=1	45264	12255	61760	57559	31646	3352.5	38286	8196	9212.8	4007.3	16814	6510.6	13337	11987	1453.4	11546	-1.1179	-2.27469	-2.20613	0.128008	0.00944048	0.0106222	0.957663
B2RYW9	Fumarylacetoacetate hydrolase domain-containing protein 2 OS=Rattus norvegicus GN=Fahd2 PE=1 SV=1	2719000	65912	2061400	2348900	2047600	1585700	3099500	2819800	1128500	1951500	1742100	1855100	1397200	1769100	11763	2313100	0.408856	-0.107794	-0.389925	0.77715	0.996795	0.902023	0.606167
B2RZD7	LYR motif-containing protein 9 OS=Rattus norvegicus GN=Lyrm9 PE=3 SV=1	535140	83813	859060	1074400	198170	140180	504680	776060	202640	223980	231350	212160	96420	267500	5996.7	1076300	-0.656679	-1.55256	-0.819578	0.638312	0.152607	0.504099	0.72626
B3GNI6	Septin-11 OS=Rattus norvegicus GN=Sept11 PE=1 SV=1	149430	36945	181180	180260	219660	109400	210580	319630	189230	132500	218560	221570	84764	52203	6580.3	194330	0.649423	0.475837	-0.697189	0.473395	0.749061	0.766523	0.824784
B4F7A1	Complex III assembly factor LYRM7 OS=Rattus norvegicus GN=Lyrm7 PE=3 SV=1	323070	121700	237900	229030	307810	336410	249620	229680	231690	286570	252710	291460	144320	129390	15115	274000	0.301395	0.220737	-0.695873	0.853824	0.940518	0.553439	0.760834
B5DEQ3	Probable Xaa-Pro aminopeptidase 3 OS=Rattus norvegicus GN=Xpnpep3 PE=1 SV=1	60957	10508	67205	43808	64106	75990	51645	71705	62870	56890	73199	16009	78774	107300	991.28	102400	0.529785	0.195559	0.665668	0.893024	0.995548	0.788366	0.471767
B5DF41	Syntaphilin OS=Rattus norvegicus GN=Snph PE=2 SV=1	43464	42725	52099	24368	21128	52845	61767	51649	26641	39436	63130	28140	69438	40377	7952.3	30316	0.204212	-0.0478744	-0.135415	0.987836	0.999875	0.997443	0.420483
B5DF89	Cullin-3 OS=Rattus norvegicus GN=Cul3 PE=1 SV=2	10501	10392	11105	29639	12558	17849	39241	3131.8	9787.9	16917	12584	10110	27768	102520	2559.3	33495	0.239741	-0.319318	1.43229	0.998049	0.997421	0.354889	0.701751
B5DFN3	Ubiquinol-cytochrome-c reductase complex assembly factor 2 OS=Rattus norvegicus GN=Uqcc2 PE=2 SV=1	122620	82183	119290	120030	162630	161760	131650	109750	148280	149590	122420	155330	155420	194370	2881.3	89552	0.349307	0.374157	-0.00618425	0.90486	0.887676	0.999999	0.465157
D3Z9R8	6.8 kDa mitochondrial proteolipid OS=Rattus norvegicus GN=Mp68 PE=1 SV=1	978270	1466000	678720	875220	1957100	3035400	352880	345790	1246800	450780	394400	2062700	3549400	977780	2733	3015900	0.509371	0.0553831	0.916322	0.938067	0.999948	0.623066	0.535136
D3ZAF6	ATP synthase subunit f, mitochondrial OS=Rattus norvegicus GN=Atp5j2 PE=1 SV=1	4668100	5169600	3816600	3224500	6213000	6286900	4860300	4220000	5829200	5555900	6248800	6600500	4996100	5198700	42975	4109800	0.354496	0.521844	-0.234405	0.833637	0.554113	0.968714	0.67551
D3ZAT9	Failed axon connections homolog OS=Rattus norvegicus GN=Faxc PE=3 SV=1	20502	39693	57583	64732	12577	37299	14651	25862	5936.7	11031	11791	8972.8	2460.4	5773.1	1715.9	42385	-1.01376	-2.27413	-1.80214	0.193361	0.012728	0.0299935	0.937585
D3ZHV2	Microtubule-actin cross-linking factor 1 OS=Rattus norvegicus GN=Macf1 PE=1 SV=1	3962	17714	4295.6	1874.4	4791.9	9468.4	4569.6	2369.8	1924.4	4861.4	1823.2	3710.5	2135	6859.3	2353.6	5929.6	-0.393426	-1.17653	-0.688576	0.92428	0.47095	0.755327	0.563056
D3ZKF5	Serine protease HTR4 OS=Rattus norvegicus GN=Htra4 PE=3 SV=1	96850	23281	86431	69227	97672	129430	39314	58444	52581	78629	74942	95342	8050.6	39818	2887	30650	0.236253	0.128564	-1.76036	0.959291	0.99356	0.204579	0.849852
D3ZPG5	Ubiquitin carboxyl-terminal hydrolase 30 OS=Rattus norvegicus GN=Usp30 PE=3 SV=1	110520	101860	99767	150100	156990	83792	82394	58369	83496	107030	118730	171580	125910	137750	2128.4	114340	-0.276811	0.056881	-0.282177	0.958314	0.999439	0.956229	0.440651
D3ZVR7	Prostamide/prostaglandin F synthase OS=Rattus norvegicus GN=Fam213b PE=3 SV=1	13478	36032	2423.9	14687	12265	17016	6993.1	18492	2099.3	4332.6	1187.8	2773.6	19176	1783.2	303.52	13815	-0.282692	-2.68032	-0.92542	0.958665	0.0942141	0.547311	0.805199
D3ZW55	Inosine triphosphate pyrophosphatase OS=Rattus norvegicus GN=Itpa PE=3 SV=1	52226	29899	66906	58735	26381	80605	74021	52179	65123	59465	69677	21571	58792	56852	4645.3	57335	0.166522	0.0549759	-0.226131	0.991914	0.999734	0.986692	0.426036
D3ZX08	Alanine--tRNA ligase, mitochondrial OS=Rattus norvegicus GN=Aars2 PE=3 SV=1	38624	32164	21082	47005	25802	2331.2	34774	30452	14596	30731	5356.9	21245	33416	45588	2471.3	10116	-0.572923	-0.949143	-0.600504	0.798905	0.541587	0.779849	0.536888
D3ZYW7	Frataxin, mitochondrial OS=Rattus norvegicus GN=Fxn PE=1 SV=1	204240	42694	198750	209510	171890	126600	129230	158330	183330	184270	424120	172130	257300	174620	5193.6	254880	-0.160898	0.556886	0.0788365	0.994974	0.711405	0.999266	0.539891
D4A6D7	Tetratricopeptide repeat protein 19, mitochondrial OS=Rattus norvegicus GN=Ttc19 PE=3 SV=1	164910	197650	190200	228780	222270	273790	187760	211510	112430	159410	87401	107630	287920	274820	10132	309750	0.1961	-0.743296	0.175476	0.985126	0.767518	0.989509	0.563242
D4A7N1	MICOS complex subunit Mic25 OS=Rattus norvegicus GN=Chchd6 PE=3 SV=1	1028900	596620	931690	749960	839300	653830	803530	844810	480420	678640	540630	533480	928410	1355600	8566.1	612950	-0.0741574	-0.566504	-0.186798	0.998669	0.752443	0.982579	0.475828
D4A929	WD repeat-containing protein 81 OS=Rattus norvegicus GN=Wdr81 PE=1 SV=1	354440	26047	19476	17176	10212	13721	321040	419940	11929	300260	270830	104850	101240	10572	941.6	10322	0.874767	0.721606	-1.76098	0.495579	0.689811	0.633199	0.867197
D4AAT7	ATP-dependent (S)-NAD(P)H-hydrate dehydratase OS=Rattus norvegicus GN=Carkd PE=3 SV=1	285340	370770	287430	291150	478860	464300	285460	260170	147910	213840	219780	278930	233130	137890	12653	703580	0.269991	-0.520969	-0.183461	0.953501	0.869277	0.990456	0.522626
D4ACN8	Plasminogen receptor (KT) OS=Rattus norvegicus GN=Plgrkt PE=1 SV=1	727760	604340	766280	721690	838760	338580	635330	609750	1042700	812450	728670	988410	289250	1012700	25460	645780	-0.219282	0.341094	-0.515201	0.969472	0.831296	0.771574	0.654671
F1LMZ8	26S proteasome non-ATPase regulatory subunit 11 OS=Rattus norvegicus GN=Psmd11 PE=3 SV=2	13871	10062	3998.9	14688	14272	19847	19136	30222	11074	6873.6	2285	5710.9	13305	3351	1592.1	20863	0.969852	-0.716154	-0.123949	0.329086	0.897703	0.99886	0.805613
F1LYQ8	FERM, RhoGEF and pleckstrin domain-containing protein 1 OS=Rattus norvegicus GN=Farp1 PE=1 SV=2	43143	167540	216230	229820	170080	15658	176750	31698	16204	45416	274940	225880	14636	255680	705.95	76969	-0.73643	-0.223608	-0.916257	0.629944	0.972845	0.498985	0.588604
F1M3L7	Epidermal growth factor receptor kinase substrate 8 OS=Rattus norvegicus GN=Eps8 PE=1 SV=2	4740	23469	52627	62031	4767.1	11372	10741	22319	4164.2	3593.9	2070.1	3534	13166	67250	3239.5	5202.8	-1.53797	-3.41844	-0.685094	0.224828	0.0465665	0.680975	0.853442
G3V7P1	Syntaxin-12 OS=Rattus norvegicus GN=Stx12 PE=1 SV=1	5791.3	8121.3	9639.8	43553	45015	39724	45286	66326	9734.9	7346.1	21314	5392.5	34501	60552	845.77	44508	1.54893	-0.61591	1.06511	0.181385	0.982478	0.651606	0.83668
M0RC99	Ras-related protein Rab-5A OS=Rattus norvegicus GN=Rab5a PE=2 SV=1	333840	260090	404460	386240	355690	249770	390690	317630	309050	219990	226570	305550	470530	507700	5039.5	369480	-0.0757768	-0.383858	-0.0336058	0.999028	0.9154	0.999912	0.433061
O08651	D-3-phosphoglycerate dehydrogenase OS=Rattus norvegicus GN=Phgdh PE=1 SV=3	12418	10424	14043	128680	45295	15163	21198	8694.1	3684.2	4736.9	20292	38427	17912	8651.6	3888.4	16043	-0.8738	-1.30215	-1.83225	0.566002	0.332766	0.180042	0.731798
O08701	Arginase-2, mitochondrial OS=Rattus norvegicus GN=Arg2 PE=2 SV=1	64921	62964	78725	138980	64448	34501	51996	74754	26168	62179	49640	38657	48692	36025	3929.1	22300	-0.614661	-0.968217	-1.6392	0.476954	0.186998	0.0319114	0.871254
O08776	NADH dehydrogenase [ubiquinone] 1 alpha subcomplex assembly factor 3 OS=Rattus norvegicus GN=Ndufaf3 PE=2 SV=1	146540	32843	155830	155860	123230	123520	202960	122890	116390	187550	170830	212490	194540	177560	2406.4	296170	0.22159	0.484918	0.449679	0.987779	0.860163	0.887152	0.4514
O08838	Amphiphysin OS=Rattus norvegicus GN=Amph PE=1 SV=1	293930	193950	283220	303540	499320	348130	314720	488600	267500	211100	284990	291520	244330	424270	2518.6	376560	0.619286	-0.02646	-0.0366572	0.608804	0.999976	0.999926	0.574044
O08839	Myc box-dependent-interacting protein 1 OS=Rattus norvegicus GN=Bin1 PE=1 SV=1	48567	86095	51343	68268	88498	152250	51662	77192	46598	43316	44134	46213	75155	127140	4773	51089	0.539594	-0.496291	0.0218704	0.792112	0.933391	0.99999	0.569641
O35049	Sphingomyelin phosphodiesterase 3 OS=Rattus norvegicus GN=Smpd3 PE=1 SV=2	84363	17941	51275	21282	82127	60395	70897	6649.3	66386	86571	74602	75423	28518	32849	9290.6	11263	0.331743	0.793024	-1.09391	0.939142	0.370615	0.640509	0.862844
O35093	Mitochondrial import inner membrane translocase subunit Tim23 OS=Rattus norvegicus GN=Timm23 PE=2 SV=1	61471	8810.9	63811	42056	10198	2158.6	65721	3201.1	61018	69548	69194	62512	3713.4	17216	1188.9	16461	-1.11585	0.574268	-2.1909	0.351467	0.437417	0.0858857	0.981817
O35094	Mitochondrial import inner membrane translocase subunit TIM44 OS=Rattus norvegicus GN=Timm44 PE=1 SV=1	869060	248080	894340	832110	589960	661360	639660	337640	735070	807370	795970	730120	320960	287390	22783	855260	-0.351563	0.109834	-0.935898	0.845924	0.990552	0.280817	0.757137
O35095	Neurochondrin OS=Rattus norvegicus GN=Ncdn PE=1 SV=2	101230	60713	56220	73490	103950	93502	204290	180580	31829	32121	32898	69411	192880	67228	8075.8	225460	0.997564	-0.81082	0.759217	0.420167	0.910569	0.709611	0.787251
O35179	Endophilin-A1 OS=Rattus norvegicus GN=Sh3gl2 PE=1 SV=2	102280	35641	140720	154040	152480	62582	198350	281160	108530	103560	120670	130480	119000	115730	2942	165430	0.68282	0.0984561	-0.102159	0.516342	0.998354	0.9986	0.614618
O35217	Multiple inositol polyphosphate phosphatase 1 OS=Rattus norvegicus GN=Minpp1 PE=1 SV=3	3991.6	16862	2091.3	2146.8	22228	17736	13703	2617.8	5930.4	2507.2	4926.7	12177	2835	2032.7	1031.9	5998.5	1.16554	0.0256217	-1.07648	0.190932	0.999991	0.826891	0.880933
O35244	Peroxiredoxin-6 OS=Rattus norvegicus GN=Prdx6 PE=1 SV=3	11550	89396	71170	67512	21129	22538	12140	105640	180330	37265	46828	19214	37276	56116	5943.7	60045	-0.569736	0.243249	-0.58832	0.880651	0.975659	0.870816	0.54315
O35254	Golgi reassembly-stacking protein 1 OS=Rattus norvegicus GN=Gorasp1 PE=1 SV=4	19153	10149	4957.1	9449	28748	17295	6436.6	24495	3027.7	5926.4	11632	19143	11636	4501	4445.7	26704	0.816482	-0.137705	0.113534	0.55801	0.998601	0.99898	0.596076
O35263	Platelet-activating factor acetylhydrolase IB subunit gamma OS=Rattus norvegicus GN=Pafah1b3 PE=2 SV=1	34009	134090	29181	24235	22085	45157	25177	43219	15244	9107.2	18162	9774.1	34433	26544	4538.1	8216.1	-0.707643	-2.08287	-1.58706	0.584915	0.0698573	0.139031	0.843444
O35264	Platelet-activating factor acetylhydrolase IB subunit beta OS=Rattus norvegicus GN=Pafah1b2 PE=1 SV=1	86407	6574.8	73803	55505	120700	147100	73820	150700	58030	42520	63025	67011	13780	1961.8	1899.5	76376	1.14715	0.0528632	-1.24144	0.0381556	0.99978	0.561996	0.977878
O35303	Dynamin-1-like protein OS=Rattus norvegicus GN=Dnm1l PE=1 SV=1	184410	870940	280870	253470	373190	372360	270330	368820	243010	191370	176900	264570	50216	204490	41455	267370	-0.199172	-0.85999	-1.49618	0.956921	0.300426	0.0643005	0.858291
O35331	Pyridoxal kinase OS=Rattus norvegicus GN=Pdxk PE=1 SV=1	36294	19774	48185	61038	52271	6859	30380	60766	52799	36253	46004	55561	15807	84918	1940.4	4846.9	-0.137394	0.205669	-0.620506	0.996483	0.983675	0.842597	0.501559
O35353	Guanine nucleotide-binding protein subunit beta-4 OS=Rattus norvegicus GN=Gnb4 PE=2 SV=4	15564	30070	6476.6	9989.8	6738.8	34419	15569	22599	11090	5401.3	4420.2	14818	13060	9401.9	4172.9	12141	0.353188	-0.797487	-0.679446	0.917038	0.757599	0.818919	0.656648
O35412	Signal-induced proliferation-associated 1-like protein 1 OS=Rattus norvegicus GN=Sipa1l1 PE=1 SV=1	4910.2	169190	5024.5	14434	1752.3	20022	4131.7	8016.6	8926.7	7672.5	4635.8	7562.9	39523	4256.1	3712.8	19920	-2.51245	-2.74874	-1.5217	0.0905324	0.0762294	0.244468	0.855583
O35458	Vesicular inhibitory amino acid transporter OS=Rattus norvegicus GN=Slc32a1 PE=1 SV=1	29671	9905	10268	28487	40713	53014	15609	5397.3	8445.7	12951	16118	4772.7	14364	58380	4743.7	20966	0.550629	-0.889356	0.329862	0.865806	0.869163	0.973452	0.59198
O35547	Long-chain-fatty-acid--CoA ligase 4 OS=Rattus norvegicus GN=Acsl4 PE=2 SV=1	52551	27400	87496	104130	54970	69353	91467	16934	40525	75740	86142	17687	6668.3	2961.4	6900.8	139100	-0.222741	-0.303241	-0.803236	0.982679	0.961186	0.688409	0.484569
O35567	Bifunctional purine biosynthesis protein PURH OS=Rattus norvegicus GN=Atic PE=1 SV=2	46695	13362	38003	5939.8	58166	50335	82624	48559	48400	55454	71618	40283	26923	4044.7	11526	8114.9	1.20455	1.05281	-1.03913	0.13962	0.283832	0.82515	0.942703
O35760	Isopentenyl-diphosphate Delta-isomerase 1 OS=Rattus norvegicus GN=Idi1 PE=2 SV=2	8695.3	16830	25759	14411	5702.6	18156	11793	18239	9875.2	18476	16426	15852	20120	10617	797.23	11241	-0.285757	-0.115777	-0.619015	0.970714	0.997536	0.825318	0.452642
O35796	Complement component 1 Q subcomponent-binding protein, mitochondrial OS=Rattus norvegicus GN=C1qbp PE=1 SV=2	1055100	165040	1084700	974420	985690	1331500	985690	1003500	1297100	1397600	1242900	983590	1223800	724020	2180.7	652620	0.393105	0.585637	-0.333405	0.778997	0.4298	0.921911	0.76645
O35814	Stress-induced-phosphoprotein 1 OS=Rattus norvegicus GN=Stip1 PE=1 SV=1	109230	99769	83003	136600	180000	229900	136600	160100	117030	58858	133500	140350	40742	95553	2419.5	91945	0.721255	0.0694462	-0.893874	0.267894	0.999028	0.562494	0.902577
O35889	Afadin OS=Rattus norvegicus GN=Mllt4 PE=1 SV=1	7733.4	81548	4034.1	68248	13602	12173	2443.3	4116.7	5166.2	4262.2	1909.5	7448.9	5114.3	15387	505.62	11061	-2.32093	-3.10431	-2.3329	0.0170409	0.00688874	0.0167498	0.965966
O35910	Monocarboxylate transporter 4 OS=Rattus norvegicus GN=Slc16a3 PE=2 SV=1	3649.4	10485	11656	6769.5	3666.2	13485	8902	14366	34266	10587	5087.8	15151	13698	9686.7	2229.1	9867.8	0.311944	0.99938	0.123975	0.984356	0.459653	0.999161	0.596767
O35952	Hydroxyacylglutathione hydrolase, mitochondrial OS=Rattus norvegicus GN=Hagh PE=1 SV=2	153990	127270	139750	138090	121720	107600	57552	70808	197640	106210	75835	164530	190580	209040	2063.2	118420	-0.644437	-0.0389296	-0.104308	0.788443	0.999897	0.997882	0.473198
O35964	Endophilin-A2 OS=Rattus norvegicus GN=Sh3gl1 PE=1 SV=1	29060	4055.1	34830	25133	55023	69253	44060	46988	38590	29184	35684	44405	5226.6	7971.2	6674.3	31969	1.21	0.667747	-0.844345	0.13508	0.757353	0.879253	0.898485
O35987	NSFL1 cofactor p47 OS=Rattus norvegicus GN=Nsfl1c PE=1 SV=1	48009	78708	52501	72090	59027	82119	73306	77517	49798	48879	40087	47901	18576	100800	3804.9	66496	0.216359	-0.429005	-0.405913	0.979408	0.924383	0.934169	0.498489
O54715	V-type proton ATPase subunit S1 OS=Rattus norvegicus GN=Atp6ap1 PE=2 SV=1	27146	77740	36692	46444	1371.7	27947	20510	29261	5172.6	13655	23417	19121	12294	9860.2	7119	42521	-1.24934	-1.6154	-1.38896	0.118327	0.0515308	0.0852095	0.883499
O54975	Xaa-Pro aminopeptidase 1 OS=Rattus norvegicus GN=Xpnpep1 PE=1 SV=1	21817	14989	9179.2	15605	11990	67275	30818	21955	16013	13047	44201	16300	94532	126620	24857	52113	1.10018	0.54017	2.27513	0.894404	0.992236	0.0941231	0.816687
O55096	Dipeptidyl peptidase 3 OS=Rattus norvegicus GN=Dpp3 PE=1 SV=2	9233.8	35325	18962	4414.7	7055.4	23232	15538	16580	5617.2	21040	5875	7483.7	12509	29091	482.49	20622	-0.122495	-0.763592	-0.115597	0.997693	0.784263	0.998045	0.468258
O55171	Acyl-coenzyme A thioesterase 2, mitochondrial OS=Rattus norvegicus GN=Acot2 PE=1 SV=1	251290	902230	268310	326510	239740	274400	232780	236280	291030	296550	287240	310020	459510	424170	6321.5	488400	-0.830429	-0.561294	-0.34299	0.538036	0.755338	0.91495	0.539985
O70257	Syntaxin-7 OS=Rattus norvegicus GN=Stx7 PE=1 SV=4	29570	36626	102250	103510	121610	13796	84923	28407	75360	83827	97773	111550	18770	183050	3982.8	13903	-0.128758	0.438331	-0.3078	0.998001	0.879213	0.977572	0.501254
O70351	3-hydroxyacyl-CoA dehydrogenase type-2 OS=Rattus norvegicus GN=Hsd17b10 PE=1 SV=3	1667100	589050	1319600	1746000	1600300	1648400	1814300	1709900	2206600	2385700	2143300	2187800	623040	1268100	64213	1855800	0.347873	0.745693	-0.481673	0.860332	0.213495	0.842391	0.868704
O70513	Galectin-3-binding protein OS=Rattus norvegicus GN=Lgals3bp PE=1 SV=2	16213	26070	34599	22865	14929	59860	24786	38141	19421	8919.1	40876	4828.5	45049	63629	1223.1	11664	0.465351	-0.429879	0.285384	0.916987	0.971931	0.982472	0.488762
O70593	Small glutamine-rich tetratricopeptide repeat-containing protein alpha OS=Rattus norvegicus GN=Sgta PE=1 SV=1	20040	54883	22526	12090	38167	43741	29835	35968	29132	15892	9338.6	10552	28449	48606	625.03	6698.5	0.431333	-0.75483	-0.376497	0.876659	0.817358	0.960162	0.614488
O88339	Epsin-1 OS=Rattus norvegicus GN=Epn1 PE=1 SV=1	16670	13315	4051.6	9780.5	24659	8581.9	14878	29895	3589.4	29685	39792	38283	895.68	5798.8	2079.7	9772.8	0.832237	1.34553	-1.24031	0.693768	0.146237	0.849717	0.904528
O88483	[Pyruvate dehydrogenase [acetyl-transferring]]-phosphatase 1, mitochondrial OS=Rattus norvegicus GN=Pdp1 PE=1 SV=1	347790	83412	157490	211210	274180	114850	292460	323940	321320	348970	317040	305500	99042	135620	4133.9	130820	0.329917	0.692637	-1.1138	0.861116	0.246624	0.365991	0.948416
O88496	Vitamin K-dependent gamma-carboxylase OS=Rattus norvegicus GN=Ggcx PE=1 SV=1	29068	12840	12308	4037.5	55342	48889	35549	14220	4297.6	52414	27670	53533	6942.8	28649	4943.2	45769	1.40251	1.24336	0.567083	0.328821	0.491353	0.958587	0.671395
O88506	STE20/SPS1-related proline-alanine-rich protein kinase OS=Rattus norvegicus GN=Stk39 PE=2 SV=2	55268	3044.4	8370.3	10188	15928	17693	47899	47031	24913	9863.8	56741	152660	4631	3223.6	1231.3	18448	0.741835	1.66743	-1.48122	0.870758	0.0750766	0.885368	0.925599
O88600	Heat shock 70 kDa protein 4 OS=Rattus norvegicus GN=Hspa4 PE=1 SV=1	131600	38620	93141	97463	108000	23043	98910	163400	76764	46041	93146	61305	191730	166420	775.65	115700	0.124529	-0.380077	0.395495	0.997953	0.96479	0.918877	0.484845
O88767	Protein DJ-1 OS=Rattus norvegicus GN=Park7 PE=1 SV=1	525330	147850	444860	388890	39810	27482	117520	69195	334660	545290	458760	637590	245830	481980	17178	516170	-2.56867	0.39119	-0.256863	0.0819646	0.797469	0.963633	0.93489
O88778	Protein bassoon OS=Rattus norvegicus GN=Bsn PE=1 SV=3	3375.8	5734.3	21011	28497	5120.8	18693	17457	24739	17709	11875	14575	14716	13852	30321	299.44	32228	0.171334	0.00630895	0.387889	0.996679	1	0.955376	0.423165
O88813	Long-chain-fatty-acid--CoA ligase 5 OS=Rattus norvegicus GN=Acsl5 PE=2 SV=1	37899	74406	33317	54323	40558	15471	154600	206980	96175	57562	63325	76522	67867	75983	4690.5	196330	1.06255	0.55417	0.786452	0.502884	0.930895	0.788829	0.548875
O88941	Mannosyl-oligosaccharide glucosidase OS=Rattus norvegicus GN=Mogs PE=1 SV=1	55006	498600	12485	25048	12587	86452	20859	12597	45382	44710	50714	24772	16920	16386	1098.3	35516	-2.15756	-1.83599	-3.07971	0.0910134	0.13128	0.0425244	0.886146
O88984	Nuclear RNA export factor 1 OS=Rattus norvegicus GN=Nxf1 PE=2 SV=1	45479	40797	33497	37314	32161	38074	28933	25489	26465	22182	11098	17154	30223	67627	1394.5	66741	-0.3336	-1.03053	0.0794934	0.964424	0.64628	0.999203	0.548899
O88989	Malate dehydrogenase, cytoplasmic OS=Rattus norvegicus GN=Mdh1 PE=1 SV=3	2144700	654670	2322800	2664800	3052600	3729800	2797400	3920700	1906700	1547300	2071600	2266700	737410	2918400	19658	2043300	0.793879	0.000987153	-0.445358	0.169732	1	0.87605	0.880401
O88994	Mitochondrial amidoxime reducing component 2 OS=Rattus norvegicus GN=Marc2 PE=2 SV=1	810490	610860	693940	838300	539040	463590	525730	554550	229360	184400	316850	205180	609590	780850	7023	629160	-0.503869	-1.65821	-0.543392	0.68183	0.0574935	0.636754	0.815797
P00507	Aspartate aminotransferase, mitochondrial OS=Rattus norvegicus GN=Got2 PE=1 SV=2	34720000	19471000	36347000	37080000	28695000	34798000	29628000	30862000	29014000	26636000	27131000	28225000	35981000	30720000	29153	40671000	-0.0416895	-0.201194	-0.248822	0.99858	0.88355	0.812652	0.473175
P00787	Cathepsin B OS=Rattus norvegicus GN=Ctsb PE=1 SV=2	13957	10867	14124	19698	22114	39870	6921.3	17857	22356	10347	5452.3	43089	46372	8003.5	2247.1	3421.8	0.565036	0.470234	0.033997	0.881775	0.933994	0.999982	0.454626
P01041	Cystatin-B OS=Rattus norvegicus GN=Cstb PE=1 SV=1	82291	49820	59822	99091	46944	23937	52724	77629	22423	27425	61213	53903	37508	53516	3307.1	103920	-0.532264	-0.818987	-0.553809	0.807359	0.59389	0.792076	0.52163
P01830	Thy-1 membrane glycoprotein OS=Rattus norvegicus GN=Thy1 PE=1 SV=1	462760	418800	436590	529770	682070	901280	694540	894940	488570	446370	542090	571140	106120	244980	8222.6	543240	0.779868	0.148433	-1.0338	0.10838	0.985506	0.359359	0.969587
P01946	Hemoglobin subunit alpha-1/2 OS=Rattus norvegicus GN=Hba1 PE=1 SV=3	57928	263750	68041	81160	77056	54938	48616	54280	56774	123010	68543	75958	19646	66090	1565.2	93452	-1.00337	-0.538094	-1.38134	0.289731	0.683967	0.136347	0.766024
P02091	Hemoglobin subunit beta-1 OS=Rattus norvegicus GN=Hbb PE=1 SV=3	53777	135590	27942	80132	58903	58921	41707	92956	46251	267450	18113	49211	53177	68918	117300	49963	-0.236394	0.357282	-0.039748	0.989965	0.944058	0.999924	0.450473
P02688	Myelin basic protein OS=Rattus norvegicus GN=Mbp PE=1 SV=3	491340	219580	330010	253720	192770	158300	121240	148910	187340	182980	151520	163420	100770	371180	10584	207580	-1.05939	-0.917839	-0.907656	0.170385	0.245029	0.252458	0.7756
P02770	Serum albumin OS=Rattus norvegicus GN=Alb PE=1 SV=2	1266.5	10074	252000	121340	7364.9	145660	290800	317960	18714	1245.6	15368	3152.3	2310.3	98852	968.79	5179.6	0.985723	-3.32148	-1.84187	0.159068	0.223209	0.412783	0.987435
P02793	Ferritin light chain 1 OS=Rattus norvegicus GN=Ftl1 PE=1 SV=3	8898.8	22380	21555	10660	19747	60370	27117	37928	8636	19172	8403.2	14140	3299.4	28421	1209.9	36451	1.19298	-0.33459	0.127931	0.221739	0.989275	0.999006	0.795685
P04041	Glutathione peroxidase 1 OS=Rattus norvegicus GN=Gpx1 PE=1 SV=4	289510	194870	312580	339460	156020	186060	156080	176120	177310	168280	183850	147190	211030	204270	1518.1	303560	-0.753076	-0.748057	-0.65767	0.422898	0.426747	0.515576	0.641013
P04166	Cytochrome b5 type B OS=Rattus norvegicus GN=Cyb5b PE=1 SV=2	551050	133390	618380	621410	609810	712530	654880	672960	702310	641470	548080	746160	449780	549710	7263.4	772430	0.461809	0.455174	-0.113066	0.751809	0.762664	0.997267	0.573124
P04177	Tyrosine 3-monooxygenase OS=Rattus norvegicus GN=Th PE=1 SV=3	497330	198710	547300	493760	742870	627530	506810	794900	213390	261740	341070	364370	50972	348550	10293	668410	0.621299	-0.557197	-0.688023	0.367278	0.76503	0.659666	0.898811
P04182	Ornithine aminotransferase, mitochondrial OS=Rattus norvegicus GN=Oat PE=1 SV=1	663770	206170	601180	583980	699400	308790	764010	548640	775190	807290	745530	944360	415970	659650	7171.8	435580	0.175438	0.671127	-0.436683	0.983089	0.346949	0.881764	0.790968
P04636	Malate dehydrogenase, mitochondrial OS=Rattus norvegicus GN=Mdh2 PE=1 SV=2	54501000	40274000	54033000	55827000	52866000	63208000	52038000	54112000	17504000	22477000	23819000	22054000	54036000	52870000	29043	55469000	0.118962	-1.2531	-0.333465	0.910711	0.000222983	0.394103	0.998227
P04642	L-lactate dehydrogenase A chain OS=Rattus norvegicus GN=Ldha PE=1 SV=1	520220	288210	524910	584890	459930	470040	391110	650090	357280	307970	431560	520760	151810	61417	7851.6	548780	0.0392765	-0.245948	-1.31711	0.999599	0.936007	0.124921	0.826002
P04644	40S ribosomal protein S17 OS=Rattus norvegicus GN=Rps17 PE=1 SV=3	1951.3	6832.8	823.42	1738.9	26790	3691.6	8816.2	9415.2	1783.2	6534.6	3318.6	3934.3	5814.3	2446	1305.1	2250.7	2.10207	0.456597	0.0585168	0.0457215	0.990186	0.999986	0.903865
P04692	Tropomyosin alpha-1 chain OS=Rattus norvegicus GN=Tpm1 PE=1 SV=3	139300	15687000	87807	142490	58524	172150	148260	87676	42979	30464	56108	38465	1693800	40912	2094700	114460	-5.10481	-6.57842	-2.02548	0.0416903	0.0366224	0.160255	0.906863
P04764	Alpha-enolase OS=Rattus norvegicus GN=Eno1 PE=1 SV=4	937890	310850	1049500	1161900	1272300	1280300	938280	1532000	780840	620230	787560	919580	377890	724120	8117.8	1057700	0.537684	-0.154746	-0.67458	0.446757	0.986812	0.606455	0.848941
P04785	Protein disulfide-isomerase OS=Rattus norvegicus GN=P4hb PE=1 SV=2	25065	15230	22352	31612	23806	216150	37200	31961	8602.6	45396	19276	39319	25657	4403	9797	20826	1.71345	0.256423	-0.635338	0.0831299	0.996805	0.98114	0.89583
P04797	Glyceraldehyde-3-phosphate dehydrogenase OS=Rattus norvegicus GN=Gapdh PE=1 SV=3	5539600	810900	5836000	6474000	6831700	2010700	6726600	9973900	1585100	2243700	2869100	3252200	896960	6642800	12857	4983900	0.452935	-0.907205	-0.573851	0.688032	0.505183	0.758651	0.840391
P04897	Guanine nucleotide-binding protein G(i) subunit alpha-2 OS=Rattus norvegicus GN=Gnai2 PE=1 SV=3	66552	44661	79921	94188	70449	84803	62683	96649	66385	48674	61555	69760	13568	121200	3528.1	65769	0.140854	-0.211741	-0.483562	0.993539	0.98508	0.883488	0.473803
P04905	Glutathione S-transferase Mu 1 OS=Rattus norvegicus GN=Gstm1 PE=1 SV=2	26952	69282	38126	37481	7488.3	35644	35743	19184	32461	62269	50209	54023	27190	31451	2663	31595	-0.809348	0.211419	-0.887339	0.640199	0.972228	0.588489	0.705139
P04906	Glutathione S-transferase P OS=Rattus norvegicus GN=Gstp1 PE=1 SV=2	149010	78525	107240	99528	296640	168060	145380	248060	104320	122760	300950	166250	99035	39721	16098	106050	0.982511	0.676816	-0.735183	0.0872834	0.458457	0.759327	0.953431
P05065	Fructose-bisphosphate aldolase A OS=Rattus norvegicus GN=Aldoa PE=1 SV=2	858750	131070	705170	506340	366030	50569	1028500	1392600	186430	877530	1054300	385610	116750	128700	19071	198530	0.366346	0.185784	-2.24913	0.826844	0.977628	0.100819	0.937207
P05426	60S ribosomal protein L7 OS=Rattus norvegicus GN=Rpl7 PE=1 SV=2	138440	395450	200040	45247	37644	31609	22598	56373	189080	95539	83726	42054	154350	101610	6081.7	397680	-2.39417	-0.924924	-0.240094	0.107938	0.53619	0.972496	0.799222
P05696	Protein kinase C alpha type OS=Rattus norvegicus GN=Prkca PE=1 SV=3	7235.7	12507	37899	3808.6	22951	24684	1105.1	22598	5431.4	21013	1981.2	14469	13137	11416	2540.6	7911.5	0.215253	-0.518624	-0.811855	0.982199	0.897089	0.752286	0.570611
P05708	Hexokinase-1 OS=Rattus norvegicus GN=Hk1 PE=1 SV=4	3732500	686420	3863300	3354200	3490800	1709300	3692500	3728500	4753100	3710200	4136700	4237700	2405600	2930800	7384	3684800	0.11719	0.533048	-0.366076	0.993901	0.533032	0.906166	0.700567
P05712	Ras-related protein Rab-2A OS=Rattus norvegicus GN=Rab2a PE=1 SV=1	674450	192270	629590	592970	526280	559520	527670	643590	688750	622070	663120	827490	310880	584450	9412.6	535290	0.111439	0.423158	-0.536904	0.99467	0.727391	0.779165	0.685633
P05943	Protein S100-A10 OS=Rattus norvegicus GN=S100a10 PE=1 SV=2	10258	13426	8944.1	33075	3923.5	15604	9606.8	47797	11865	15903	74776	8806.7	5789.5	8383.3	1594.8	114130	0.227609	0.761077	0.983341	0.998332	0.905116	0.777407	0.477522
P06685	Sodium/potassium-transporting ATPase subunit alpha-1 OS=Rattus norvegicus GN=Atp1a1 PE=1 SV=1	407250	361630	309150	311320	558360	990120	490590	650280	312430	286320	381450	396420	267460	189150	4609	294360	0.952847	-0.0132797	-0.878756	0.0342618	0.99999	0.525193	0.981672
P06687	Sodium/potassium-transporting ATPase subunit alpha-3 OS=Rattus norvegicus GN=Atp1a3 PE=1 SV=2	413220	86332	367190	339330	333550	111330	618450	616710	193090	170290	186580	138000	71431	171120	2390.7	290150	0.47818	-0.809919	-1.17246	0.634864	0.567852	0.342292	0.908258
P06761	78 kDa glucose-regulated protein OS=Rattus norvegicus GN=Hspa5 PE=1 SV=1	200800	547140	214080	276720	170520	407890	233090	304040	193130	102060	146060	288680	907400	425020	5924.3	2094500	-0.151131	-0.763043	1.47053	0.999648	0.976521	0.301818	0.777259
P07153	Dolichyl-diphosphooligosaccharide--protein glycosyltransferase subunit 1 OS=Rattus norvegicus GN=Rpn1 PE=2 SV=1	29982	14406	5881.1	18745	26057	31710	32513	34749	30594	35580	22733	26353	44966	76025	2177.2	30315	0.8573	0.739929	1.15312	0.819731	0.889065	0.558325	0.525446
P07323	Gamma-enolase OS=Rattus norvegicus GN=Eno2 PE=1 SV=2	362490	129210	516830	458770	584510	83645	440520	1733000	375190	441720	937350	85294	275580	723370	1689.8	775230	0.953578	0.326192	0.275362	0.409514	0.9743	0.985027	0.599614
P07335	Creatine kinase B-type OS=Rattus norvegicus GN=Ckb PE=1 SV=2	790820	676620	803440	855630	768950	667260	911630	1180300	547740	448940	571320	601890	447540	430910	3013.9	582100	0.174355	-0.526931	-1.09507	0.95366	0.60207	0.146836	0.877622
P07340	Sodium/potassium-transporting ATPase subunit beta-1 OS=Rattus norvegicus GN=Atp1b1 PE=1 SV=1	997940	93602	752410	805100	1333900	713780	1313600	1383900	644230	890520	801950	1354300	360460	849410	6815.7	925760	0.840987	0.478536	-0.306218	0.20299	0.754421	0.962284	0.833132
P07632	Superoxide dismutase [Cu-Zn] OS=Rattus norvegicus GN=Sod1 PE=1 SV=2	338020	58450	396510	482070	555450	35470	531050	600500	218070	225000	331300	389760	249200	484220	5046.9	577330	0.433925	-0.131302	0.045383	0.871977	0.997559	0.999889	0.467177
P07633	Propionyl-CoA carboxylase beta chain, mitochondrial OS=Rattus norvegicus GN=Pccb PE=2 SV=1	560150	63471	580820	604040	620220	492560	547170	510170	360550	411410	325490	484940	409270	559820	30593	662040	0.262996	-0.192673	-0.122099	0.95181	0.987349	0.996462	0.455488
P07825	Synaptophysin OS=Rattus norvegicus GN=Syp PE=1 SV=1	3147900	285600	3328400	3583200	4492100	8166400	4084800	6149600	2732300	1330000	2150700	2319700	1794700	5794200	38248	3815200	1.14595	-0.277873	0.145436	0.0557186	0.981585	0.995849	0.919492
P07895	Superoxide dismutase [Mn], mitochondrial OS=Rattus norvegicus GN=Sod2 PE=1 SV=2	4555200	4092700	4828300	4953900	4323300	4915500	3645400	3817900	4180800	3841300	3384500	3780600	6493100	5565600	2780.9	4972700	-0.142034	-0.279208	-0.113631	0.992711	0.954381	0.996053	0.419372
P07936	Neuromodulin OS=Rattus norvegicus GN=Gap43 PE=1 SV=1	269290	290580	318190	392410	476220	651290	391150	486080	341220	243460	287310	344070	288660	756280	3016.8	109850	0.658053	-0.0631479	-0.133968	0.506899	0.999585	0.996543	0.647857
P07943	Aldose reductase OS=Rattus norvegicus GN=Akr1b1 PE=1 SV=3	72874	56295	93380	21249	62985	54255	65700	93802	42365	41954	52401	56699	16767	25402	1771.6	66052	0.182855	-0.333957	-1.14828	0.980647	0.935844	0.411247	0.701072
P08082	Clathrin light chain B OS=Rattus norvegicus GN=Cltb PE=1 SV=1	200310	87334	229640	312360	308420	498500	204210	310290	23314	18919	11476	10957	299530	439590	1409.2	314270	0.671525	-3.68141	0.346404	0.609347	0.233008	0.94158	0.920883
P08413	Calcium/calmodulin-dependent protein kinase type II subunit beta OS=Rattus norvegicus GN=Camk2b PE=1 SV=1	245300	95059	157470	162220	199340	259450	297630	323850	360200	200660	297890	493510	150480	138160	6872.2	159620	0.710747	1.03473	-0.536287	0.39644	0.0547995	0.868557	0.955831
P08461	Dihydrolipoyllysine-residue acetyltransferase component of pyruvate dehydrogenase complex, mitochondrial OS=Rattus norvegicus GN=Dlat PE=1 SV=3	7341500	203340	6279000	4709300	6289500	4104500	11976000	7810200	3093400	9178700	5528100	5808200	429840	1126800	30031	5812200	0.703495	0.349193	-1.32473	0.204407	0.822538	0.240644	0.971421
P08503	Medium-chain specific acyl-CoA dehydrogenase, mitochondrial OS=Rattus norvegicus GN=Acadm PE=1 SV=1	118850	59279	61267	91095	125670	146140	103450	166960	34893	105980	128110	90257	153040	141080	11720	125790	0.714267	0.120337	0.385184	0.586256	0.998196	0.929484	0.536012
P08753	Guanine nucleotide-binding protein G(k) subunit alpha OS=Rattus norvegicus GN=Gnai3 PE=1 SV=3	73733	47133	83828	104370	69089	76119	76886	120260	85397	6685.2	83957	86612	40320	136300	1376.6	12311	0.147583	-0.234757	-0.699572	0.989986	0.974612	0.699462	0.556267
P09034	Argininosuccinate synthase OS=Rattus norvegicus GN=Ass1 PE=2 SV=1	3820.5	16286	27319	7801	36191	13505	28329	40514	16201	5752.7	8743.4	2768.2	2348.3	6063	2045.2	24839	1.10193	-0.722695	-0.645876	0.164585	0.887522	0.910799	0.912572
P09117	Fructose-bisphosphate aldolase C OS=Rattus norvegicus GN=Aldoc PE=1 SV=3	277410	213630	220740	199480	274890	244100	270200	403030	160620	222370	243300	364910	229460	313060	9180.9	239060	0.387716	0.121313	-0.204621	0.817572	0.994504	0.981647	0.515425
P09456	cAMP-dependent protein kinase type I-alpha regulatory subunit OS=Rattus norvegicus GN=Prkar1a PE=2 SV=2	7952.5	24588	354.73	14597	4532.6	66973	9978.5	10250	4685.9	8871.1	6405.5	1876.2	16651	1960.9	511.9	30009	0.949767	-1.1208	0.048995	0.600538	0.887676	0.999964	0.683878
P09527	Ras-related protein Rab-7a OS=Rattus norvegicus GN=Rab7a PE=1 SV=2	187130	94223	55307	175160	101110	30690	198160	179080	69754	223480	184600	160480	38143	20266	54909	61850	-0.0078575	0.31863	-1.5469	0.999997	0.829045	0.117083	0.916435
P09606	Glutamine synthetase OS=Rattus norvegicus GN=Glul PE=1 SV=3	151710	30779	120770	112150	80963	264190	90669	130650	224950	46584	45921	302130	45432	86494	10422	84774	0.447472	0.57677	-0.871065	0.802594	0.616144	0.672168	0.813232
P09895	60S ribosomal protein L5 OS=Rattus norvegicus GN=Rpl5 PE=1 SV=3	27196	78584	36833	34421	34807	4679	28077	23847	23374	13023	20746	10654	75578	48775	954.96	29282	-0.953603	-1.38473	-0.19558	0.607577	0.400685	0.988153	0.639866
P09951	Synapsin-1 OS=Rattus norvegicus GN=Syn1 PE=1 SV=3	1141900	189510	1214400	1202900	1506800	434560	1490400	2025400	1449200	1114200	1490400	1544800	571240	1361200	8471.4	915610	0.541756	0.578672	-0.392135	0.575702	0.517629	0.91182	0.785096
P0C089	Phosphatidylglycerophosphatase and protein-tyrosine phosphatase 1 OS=Rattus norvegicus GN=Ptpmt1 PE=2 SV=1	191670	137720	208160	180430	185840	177950	209960	209000	224200	255320	238820	225700	124740	187560	6546	217620	0.124608	0.394904	-0.420457	0.993982	0.808246	0.891367	0.592429
P0C0S7	Histone H2A.Z OS=Rattus norvegicus GN=H2afz PE=1 SV=2	99081	174170	97967	145270	13745	94397	109320	84104	40465	21161	49925	26906	175610	86450	2179.3	46515	-0.776261	-1.8993	-0.73296	0.487421	0.069141	0.527894	0.800498
P0C1X8	AP2-associated protein kinase 1 OS=Rattus norvegicus GN=Aak1 PE=1 SV=1	33009	10903	27390	30690	35644	7823.4	35776	66079	23639	15512	30093	23247	18740	32214	1222.1	34904	0.510801	-0.141071	-0.228041	0.839926	0.997833	0.991782	0.506144
P0C2B9	28S ribosomal protein L42, mitochondrial OS=Rattus norvegicus GN=Mrpl42 PE=1 SV=1	97183	90250	35163	46693	120570	111110	13018	34371	21054	32851	20034	142170	440230	743400	13106	273510	0.0514666	-0.317396	2.44883	0.999997	0.999578	0.0953143	0.872897
P0C2C0	39S ribosomal protein L22, mitochondrial OS=Rattus norvegicus GN=Mrpl22 PE=1 SV=1	256920	184240	257960	260970	190910	145980	229450	151300	223310	284600	258280	181880	268850	521080	11934	284640	-0.419909	-0.0181761	0.178452	0.933032	0.999991	0.989456	0.454458
P0C2C4	39S ribosomal protein L10, mitochondrial OS=Rattus norvegicus GN=Mrpl10 PE=1 SV=1	52917	6888.8	49227	43495	62405	71563	52097	54364	58658	55786	41645	81787	19766	19282	16442	48399	0.656539	0.641138	-0.554029	0.626634	0.648395	0.909245	0.743578
P0C2X9	Delta-1-pyrroline-5-carboxylate dehydrogenase, mitochondrial OS=Rattus norvegicus GN=Aldh4a1 PE=1 SV=1	278810	105270	263520	274560	191650	54592	250270	227790	248460	279250	270280	270890	39244	190970	11407	245710	-0.348426	0.213011	-0.920115	0.870562	0.944025	0.346444	0.770334
P0C546	Mitochondrial coenzyme A transporter SLC25A42 OS=Rattus norvegicus GN=Slc25a42 PE=2 SV=1	27278	27205	6986.4	24628	6536.9	141330	78127	39326	5807.2	86689	74315	172150	20954	4761.1	3943.4	7196.4	1.62369	1.97708	-1.22411	0.180491	0.0263034	0.941791	0.972227
P0C5H9	Mesencephalic astrocyte-derived neurotrophic factor OS=Rattus norvegicus GN=Manf PE=1 SV=1	11830	25373	0	14091	2536.6	11101	13498	18427	17525	12792	8383.4	14549	17696	14951	3028.6	10181	-0.17094	0.0539752	-0.161661	0.994758	0.999787	0.995514	0.414901
P0C5W1	Microtubule-associated protein 1S OS=Rattus norvegicus GN=Map1s PE=1 SV=1	17857	7505.4	15736	11204	30304	9761.8	21616	19215	6756.7	1557.3	3695	16939	20150	5641	3909.3	4747.9	0.629205	-0.853413	-0.602449	0.647141	0.774281	0.884043	0.764989
P0C6S7	Ankyrin repeat and sterile alpha motif domain-containing protein 1B OS=Rattus norvegicus GN=Anks1b PE=1 SV=1	812.14	17934	1740.5	45068	50160	54379	29009	59664	35888	23785	42317	39533	2024.4	28876	1283.2	49654	1.55941	1.11027	0.320066	0.109451	0.522682	0.991077	0.812801
P0CD94	UPF0723 protein C11orf83 homolog OS=Rattus norvegicus PE=3 SV=1	30983	19531	33875	42304	27184	100870	127700	9140	125660	20592	115500	88629	29313	176860	1827	103930	1.06408	1.46759	1.29989	0.748499	0.373786	0.541057	0.618752
P0CD96	Overexpressed in colon carcinoma 1 protein homolog OS=Rattus norvegicus PE=3 SV=1	5155.7	6093	19762	2692.2	1185.4	3793.3	5125.9	2704.9	3574.2	15057	15277	2900.4	2274.7	3496.9	1060.2	4906.6	-1.39566	0.12717	-1.52164	0.409919	0.995563	0.36545	0.784042
P10111	Peptidyl-prolyl cis-trans isomerase A OS=Rattus norvegicus GN=Ppia PE=1 SV=2	957940	707640	1007500	1021100	1464600	1929600	1345600	1841000	231990	282650	263550	235360	571300	941350	13324	1001500	0.833009	-1.86584	-0.547558	0.0692958	0.102565	0.73924	0.994837
P10362	Secretogranin-2 OS=Rattus norvegicus GN=Scg2 PE=2 SV=1	84998	11607	106230	114670	116900	173130	88468	109680	128640	106040	100450	60105	151590	130220	2130.4	121350	0.620628	0.315931	0.352177	0.725781	0.964809	0.950495	0.471387
P10536	Ras-related protein Rab-1B OS=Rattus norvegicus GN=Rab1b PE=1 SV=1	160580	7718.3	129110	55196	159400	19288	154700	183210	54186	138420	141030	177080	9644.3	12815	2995	102100	0.550992	0.534471	-1.46694	0.6114	0.640041	0.335505	0.925452
P10719	ATP synthase subunit beta, mitochondrial OS=Rattus norvegicus GN=Atp5b PE=1 SV=2	73899000	24349000	77682000	76663000	81741000	102900000	79777000	77537000	82216000	86024000	82757000	81049000	54752000	56005000	37343	85816000	0.436992	0.394568	-0.361475	0.0688988	0.127395	0.402373	0.991503
P10760	Adenosylhomocysteinase OS=Rattus norvegicus GN=Ahcy PE=1 SV=3	127070	11677	17693	136330	168560	209480	140230	145430	206030	222100	194130	165600	286890	34459	18946	166280	1.18076	1.42817	0.791008	0.349561	0.127216	0.770424	0.767095
P10818	Cytochrome c oxidase subunit 6A1, mitochondrial OS=Rattus norvegicus GN=Cox6a1 PE=1 SV=2	336010	15593	61938	331160	463050	9915.6	1098600	378680	194620	839050	1385900	1088200	52666	8798.7	10858	239430	1.38892	2.23582	-1.25626	0.221965	0.000230293	0.897678	0.998429
P10824	Guanine nucleotide-binding protein G(i) subunit alpha-1 OS=Rattus norvegicus GN=Gnai1 PE=1 SV=3	106430	16680	97035	118940	92802	87153	115060	152990	94670	99529	112460	118320	46528	148540	8816.4	109770	0.401868	0.325745	-0.112471	0.88795	0.942039	0.998495	0.472079
P10860	Glutamate dehydrogenase 1, mitochondrial OS=Rattus norvegicus GN=Glud1 PE=1 SV=2	6996400	125120	6706100	7591900	6462800	3089300	5773900	5401100	8061000	8327300	6951300	9038800	4232400	8230700	6295.7	6139900	-0.0474079	0.596106	-0.202903	0.999708	0.477083	0.982274	0.683786
P10888	Cytochrome c oxidase subunit 4 isoform 1, mitochondrial OS=Rattus norvegicus GN=Cox4i1 PE=1 SV=1	11201000	27511000	17219000	11337000	21248000	28992000	15190000	15736000	23386000	19202000	17412000	22444000	38314000	13297000	18798	29039000	0.270955	0.293494	0.26209	0.920251	0.898781	0.927498	0.439769
P10960	Sulfated glycoprotein 1 OS=Rattus norvegicus GN=Psap PE=1 SV=1	954900	329420	1034300	1454700	1369900	1354000	1145200	1294300	281320	211230	203380	704440	2131300	2268300	11209	2356700	0.452487	-1.43003	0.84279	0.935265	0.752082	0.587537	0.765279
P11030	Acyl-CoA-binding protein OS=Rattus norvegicus GN=Dbi PE=1 SV=3	3024.8	37951	27535	20846	8294.5	4533.6	687.43	16792	2108.3	10010	4892	9492.6	716.86	18763	4409.5	5348.2	-1.5599	-1.75343	-1.61175	0.107447	0.0774088	0.0981712	0.869335
P11232	Thioredoxin OS=Rattus norvegicus GN=Txn PE=1 SV=2	81241	47198	53706	17993	52927	79604	8984.9	9466.6	63404	38471	73210	74572	69475	76326	3739.2	40597	-0.406614	0.318952	-0.0739543	0.951438	0.950432	0.999546	0.475873
P11240	Cytochrome c oxidase subunit 5A, mitochondrial OS=Rattus norvegicus GN=Cox5a PE=1 SV=1	8553400	589520	8383800	8800000	7985300	6920600	9340200	9098700	14881000	14513000	13560000	11856000	1136600	2156200	17357	9556700	0.340934	1.05791	-1.03287	0.794175	0.00238318	0.303483	0.998336
P11275	Calcium/calmodulin-dependent protein kinase type II subunit alpha OS=Rattus norvegicus GN=Camk2a PE=1 SV=1	780290	445380	898460	1127700	1021200	1339900	924560	1283000	765060	528280	665730	951390	753160	1491900	2632.4	1089900	0.490519	-0.160005	0.0375559	0.736527	0.993224	0.999903	0.535136
P11348	Dihydropteridine reductase OS=Rattus norvegicus GN=Qdpr PE=1 SV=1	110730	62782	97038	95960	103090	26770	120120	126490	124060	167250	196490	174290	75534	158760	4756.6	91446	0.0386823	0.853175	-0.149217	0.999924	0.223428	0.995223	0.790376
P11442	Clathrin heavy chain 1 OS=Rattus norvegicus GN=Cltc PE=1 SV=3	1073300	166640	1164700	1110200	1432000	501140	1169600	1768600	969460	850900	1165800	1357300	511020	622520	5205.9	1138900	0.47086	0.305386	-0.625916	0.617011	0.874611	0.692187	0.792259
P11505	Plasma membrane calcium-transporting ATPase 1 OS=Rattus norvegicus GN=Atp2b1 PE=2 SV=2	25815	45631	28607	22334	9956.3	14551	25637	29952	4214.2	23531	28312	13169	12569	7288.2	1504.3	17316	-0.611643	-0.82206	-1.66188	0.681833	0.503614	0.133801	0.740277
P11506	Plasma membrane calcium-transporting ATPase 2 OS=Rattus norvegicus GN=Atp2b2 PE=2 SV=2	106740	71399	137690	94732	101340	119190	136860	174180	84294	108980	112210	144660	76498	74939	2293.8	190120	0.372663	0.13279	-0.255814	0.884565	0.995168	0.976418	0.492076
P11507	Sarcoplasmic/endoplasmic reticulum calcium ATPase 2 OS=Rattus norvegicus GN=Atp2a2 PE=1 SV=1	191090	110360	159020	223340	153020	189700	109600	131090	99032	353070	277400	86529	48638	255680	3966.6	163870	-0.229085	0.255028	-0.534336	0.978427	0.950663	0.83225	0.547275
P11517	Hemoglobin subunit beta-2 OS=Rattus norvegicus PE=1 SV=2	11724	84347	14780	13994	6478.7	7547.2	5567.7	23183	16004	22398	14443	5055.3	14308	30296	906.94	13799	-1.54524	-1.1085	-1.07379	0.244306	0.420356	0.439262	0.698905
P11598	Protein disulfide-isomerase A3 OS=Rattus norvegicus GN=Pdia3 PE=1 SV=2	46623	382920	118890	110920	62806	119560	45343	83046	70054	58612	44955	80076	131380	149460	29186	103580	-1.08527	-1.37794	-0.672794	0.344671	0.217378	0.637534	0.712328
P11730	Calcium/calmodulin-dependent protein kinase type II subunit gamma OS=Rattus norvegicus GN=Camk2g PE=2 SV=1	70574	82744	22859	11726	46616	44393	148480	125130	10633	128940	122510	46466	18058	12955	14896	38974	0.956402	0.715512	-1.14644	0.283691	0.604748	0.718816	0.899365
P11884	Aldehyde dehydrogenase, mitochondrial OS=Rattus norvegicus GN=Aldh2 PE=1 SV=1	2979100	568200	3139700	2452500	2496300	1648300	3152000	3702400	2568600	3471500	3752000	3411600	1081400	997900	22995	2856800	0.267185	0.530755	-0.882038	0.89941	0.43761	0.41279	0.906003
P11915	Non-specific lipid-transfer protein OS=Rattus norvegicus GN=Scp2 PE=1 SV=3	183610	63704	198910	211170	206220	183540	198750	226150	207950	210300	241110	176200	104530	123200	7286.2	181840	0.30944	0.345985	-0.657208	0.911707	0.879032	0.745292	0.680117
P11951	Cytochrome c oxidase subunit 6C-2 OS=Rattus norvegicus GN=Cox6c2 PE=1 SV=3	3966900	12918000	3567400	4210300	9567900	12905000	3039000	3201600	6492700	5498200	4750200	8398200	12976000	4991300	15813	10944000	0.219404	0.0276196	0.230097	0.991149	0.999984	0.989839	0.414757
P11960	2-oxoisovalerate dehydrogenase subunit alpha, mitochondrial (Fragment) OS=Rattus norvegicus GN=Bckdha PE=1 SV=1	169460	62559	175520	226590	137550	42996	241080	172690	176610	271500	247350	181460	38639	223170	3404.6	196600	-0.0935461	0.467669	-0.457466	0.998583	0.768467	0.901138	0.607964
P11980	Pyruvate kinase PKM OS=Rattus norvegicus GN=Pkm PE=1 SV=3	1267200	363110	1006400	1161500	1686100	1139800	981550	1373800	951920	734890	739950	1282600	399580	1202900	9443.3	1177200	0.447981	-0.0341494	-0.445508	0.697962	0.999842	0.854103	0.661587
P12007	Isovaleryl-CoA dehydrogenase, mitochondrial OS=Rattus norvegicus GN=Ivd PE=1 SV=2	812350	485070	613950	715130	573410	590350	641210	760930	503580	682220	600380	791380	372670	652080	14152	174970	-0.0336766	-0.0271356	-1.11353	0.999721	0.999855	0.159323	0.802804
P12075	Cytochrome c oxidase subunit 5B, mitochondrial OS=Rattus norvegicus GN=Cox5b PE=1 SV=2	2971100	3027100	3353900	3422200	3307600	2459600	1880500	2190500	2442800	1602600	1920300	3120200	4606500	3211200	8195.4	6265700	-0.376778	-0.491543	0.141591	0.933706	0.877494	0.99312	0.494356
P12369	cAMP-dependent protein kinase type II-beta regulatory subunit OS=Rattus norvegicus GN=Prkar2b PE=1 SV=3	44429	49535	70540	19452	112740	101250	86633	71185	10894	18133	58957	74557	11614	24593	1193.1	52836	1.0152	-0.178557	-1.02758	0.123402	0.994044	0.678411	0.939441
P12711	Alcohol dehydrogenase class-3 OS=Rattus norvegicus GN=Adh5 PE=1 SV=2	4039.1	73663	67489	25945	76057	19451	33476	56480	77484	37087	5760.7	66580	11224	62599	7106.3	142320	0.115995	0.127213	0.383512	0.999092	0.998791	0.960701	0.418974
P13084	Nucleophosmin OS=Rattus norvegicus GN=Npm1 PE=1 SV=1	8722.8	6727.8	8599	15303	98553	139440	9910.5	11053	17532	11903	5620.4	18651	5250.1	8379.9	1155.3	63131	2.71818	0.448635	0.985466	0.0146802	0.996941	0.946376	0.943027
P13086	Succinyl-CoA ligase [ADP/GDP-forming] subunit alpha, mitochondrial OS=Rattus norvegicus GN=Suclg1 PE=2 SV=2	3093000	3065800	3311700	3562200	2108500	2420300	2651400	2734700	1367600	1458000	1281300	671320	3491000	3320400	22106	3035800	-0.394466	-1.44759	-0.401115	0.84173	0.140014	0.836898	0.735575
P13221	Aspartate aminotransferase, cytoplasmic OS=Rattus norvegicus GN=Got1 PE=1 SV=3	542700	207490	553110	614920	654730	276210	867570	760700	239940	200570	296560	318720	209650	607080	1880.4	486980	0.41593	-0.861445	-0.555066	0.730149	0.512583	0.757865	0.825848
P13233	2',3'-cyclic-nucleotide 3'-phosphodiesterase OS=Rattus norvegicus GN=Cnp PE=1 SV=2	412720	149790	372530	394300	355730	383840	360530	370400	276220	301670	378000	390620	129510	183920	12159	386690	0.145597	0.0185148	-0.900196	0.983964	0.99997	0.40298	0.714521
P13264	Glutaminase kidney isoform, mitochondrial OS=Rattus norvegicus GN=Gls PE=1 SV=2	2919800	528130	2655100	2177100	3556200	2057700	4220200	3383100	2387900	2515100	2371000	2352300	1224000	1651500	6677.3	2883300	0.674691	0.217328	-0.522213	0.314965	0.964825	0.809454	0.831245
P13437	3-ketoacyl-CoA thiolase, mitochondrial OS=Rattus norvegicus GN=Acaa2 PE=2 SV=1	627880	184960	582160	597290	300930	388900	312190	372160	433860	562970	317310	552060	243000	380660	8035.9	367050	-0.535857	-0.0943241	-0.996238	0.625566	0.994715	0.224176	0.729605
P13596	Neural cell adhesion molecule 1 OS=Rattus norvegicus GN=Ncam1 PE=1 SV=1	139820	478940	223550	237570	414110	535270	266730	405110	160760	169460	224540	213240	256070	333530	17609	192100	0.586209	-0.491693	-0.434046	0.514059	0.852897	0.888083	0.792846
P13635	Ceruloplasmin OS=Rattus norvegicus GN=Cp PE=1 SV=3	35093	186470	8193.1	9146.8	2166.1	4370.5	79478	3825	4902.5	127570	71725	241670	3769.1	3161.6	3355.7	6630.1	-1.411	0.900191	-3.81992	0.604694	0.314749	0.262305	0.964284
P13668	Stathmin OS=Rattus norvegicus GN=Stmn1 PE=1 SV=2	54964	41748	72634	65662	129350	160510	120490	176240	91174	58175	94746	98995	12050	4571.8	1336.7	93019	1.31964	0.545877	-1.08244	0.0137001	0.767574	0.6838	0.98544
P13697	NADP-dependent malic enzyme OS=Rattus norvegicus GN=Me1 PE=1 SV=2	145770	340160	113570	188150	150560	63977	61514	67965	92822	38609	11243	103450	419280	83071	1966.1	197580	-1.19508	-1.67817	-0.166295	0.404189	0.231951	0.990126	0.754208
P13803	Electron transfer flavoprotein subunit alpha, mitochondrial OS=Rattus norvegicus GN=Etfa PE=1 SV=4	1922800	498610	1792000	1834900	1819000	1102800	1635900	1655400	1075800	1402600	1263600	1476100	764430	789970	7764	1575800	0.0387812	-0.213007	-0.946703	0.999584	0.964571	0.346071	0.684079
P13832	Myosin regulatory light chain RLC-A OS=Rattus norvegicus GN=Rlc-a PE=2 SV=2	54661	76861	7803.7	55907	44103	144730	11880	18087	53547	14506	37520	41165	34245	14587	3473.8	24406	0.164418	-0.411952	-1.34767	0.99001	0.924861	0.433603	0.677364
P13852	Major prion protein OS=Rattus norvegicus GN=Prnp PE=1 SV=2	39457	64045	42123	46148	47976	69006	54104	62810	39579	25485	15432	32894	52615	102370	2723	78819	0.286468	-0.758106	0.302605	0.96983	0.838636	0.965006	0.560191
P14173	Aromatic-L-amino-acid decarboxylase OS=Rattus norvegicus GN=Ddc PE=1 SV=1	205350	87598	206710	84749	258690	191910	173770	239570	247270	98590	353890	363260	85255	66605	13028	149130	0.563958	0.86311	-0.896126	0.597441	0.155636	0.625876	0.944067
P14408	Fumarate hydratase, mitochondrial OS=Rattus norvegicus GN=Fh PE=1 SV=1	1238900	216300	1266600	878490	1314700	746980	1532500	1395600	1453400	1576500	1536400	1485300	705660	920350	13401	928050	0.470863	0.749204	-0.487771	0.624423	0.151598	0.801998	0.916863
P14562	Lysosome-associated membrane glycoprotein 1 OS=Rattus norvegicus GN=Lamp1 PE=1 SV=1	12649	42001	9331.6	10784	13186	6828.4	14650	16389	2732	4866.2	3033.1	5478	23254	26985	2845.6	6198.3	-0.550368	-2.21448	-0.334759	0.836149	0.174604	0.946941	0.720056
P14604	Enoyl-CoA hydratase, mitochondrial OS=Rattus norvegicus GN=Echs1 PE=1 SV=1	1417800	445590	1535300	1159000	1358100	1415500	1519500	1220200	1586800	1570100	1612300	1646100	472260	569620	14812	1589200	0.274613	0.493214	-0.784549	0.88778	0.502348	0.472312	0.881464
P14669	Annexin A3 OS=Rattus norvegicus GN=Anxa3 PE=1 SV=4	165980	20813	156560	210660	121890	36262	128660	99455	114640	92771	106790	90023	16478	86159	3252	24471	-0.520321	-0.454765	-2.08742	0.696586	0.765021	0.038508	0.851332
P14841	Cystatin-C OS=Rattus norvegicus GN=Cst3 PE=1 SV=2	26324	9654.7	26688	23918	19975	10540	22468	17783	24051	20428	16588	19340	43828	62640	2798.8	13235	-0.291056	-0.106791	0.500619	0.989619	0.999362	0.895679	0.477454
P14882	Propionyl-CoA carboxylase alpha chain, mitochondrial OS=Rattus norvegicus GN=Pcca PE=1 SV=3	138330	45358	90567	114830	134330	21056	109950	139950	183260	67638	80237	56288	37127	63432	3289.2	135090	0.058855	-0.00617576	-0.703448	0.999517	0.999999	0.736083	0.518077
P15087	Carboxypeptidase E OS=Rattus norvegicus GN=Cpe PE=1 SV=1	46214	9599.6	52152	43615	71780	3924.9	37235	83653	57336	58152	14050	95033	54314	77953	1419.1	62850	0.375126	0.567087	0.374709	0.961491	0.858197	0.961628	0.44019
P15650	Long-chain specific acyl-CoA dehydrogenase, mitochondrial OS=Rattus norvegicus GN=Acadl PE=1 SV=1	653700	196280	563570	587100	600520	588470	566480	467910	461150	537260	507400	811520	189860	591690	17774	465000	0.152286	0.211995	-0.662103	0.984338	0.957054	0.640873	0.653162
P15651	Short-chain specific acyl-CoA dehydrogenase, mitochondrial OS=Rattus norvegicus GN=Acads PE=1 SV=2	28224	82105	24768	25484	78645	158240	22351	9899.3	33086	32031	50668	51210	64541	54022	3072.1	83223	0.74503	0.0565037	0.351324	0.716623	0.999911	0.972689	0.496035
P15791	Calcium/calmodulin-dependent protein kinase type II subunit delta OS=Rattus norvegicus GN=Camk2d PE=1 SV=1	0	3044.6	48626	52391	82328	148310	3405.9	4417.5	4503.2	12181	5754.8	58953	4186.8	1993	707.3	18424	1.19632	-0.354479	-2.0396	0.257987	0.989155	0.696467	0.890405
P15999	ATP synthase subunit alpha, mitochondrial OS=Rattus norvegicus GN=Atp5a1 PE=1 SV=2	84299000	36539000	89936000	91839000	90515000	78722000	74570000	74057000	96652000	78389000	77291000	81262000	57850000	63481000	54778	77222000	0.0709357	0.140619	-0.607552	0.971878	0.812807	0.0236432	0.979922
P16036	Phosphate carrier protein, mitochondrial OS=Rattus norvegicus GN=Slc25a3 PE=1 SV=1	8869300	8081200	9758800	9422700	7633200	9184800	6860800	6666100	8621900	7894700	7109100	9027500	10000000	12073000	645020	8374400	-0.251823	-0.146053	-0.216714	0.975505	0.994447	0.983813	0.416447
P16067	Atrial natriuretic peptide receptor 2 OS=Rattus norvegicus GN=Npr2 PE=1 SV=1	115200	135460	126540	161680	110950	160470	120910	109440	124450	92494	98244	114590	183270	198760	4928.5	165650	-0.102938	-0.326372	0.0362937	0.997868	0.953799	0.999894	0.426606
P16086	Spectrin alpha chain, non-erythrocytic 1 OS=Rattus norvegicus GN=Sptan1 PE=1 SV=2	2073.6	39212	1994.9	11238	2079.1	3961.6	3898.1	12695	2723.3	5476.6	11647	2812	4099	5160.9	2362	8872.6	-1.26827	-1.26667	-1.41151	0.345008	0.345701	0.288814	0.709459
P16261	Graves disease carrier protein (Fragment) OS=Rattus norvegicus GN=Slc25a16 PE=2 SV=1	30393	7248.8	8888.9	31024	44682	7094.8	12331	9661.9	22813	15143	34235	50822	17009	44584	4786	13662	-0.0721858	0.665525	0.045525	0.999813	0.770534	0.999947	0.497951
P16617	Phosphoglycerate kinase 1 OS=Rattus norvegicus GN=Pgk1 PE=1 SV=2	910600	324710	368230	480400	749770	823690	1184200	1592800	320750	817630	988400	382920	862110	615870	7494.1	556670	1.06185	0.268201	-0.0292291	0.0968445	0.970336	0.99997	0.848061
P16638	ATP-citrate synthase OS=Rattus norvegicus GN=Acly PE=1 SV=1	117580	67319	155300	102910	203890	146180	304220	404510	96727	139260	199970	210260	45725	105650	19216	129840	1.2567	0.544357	-0.560628	0.011322	0.716851	0.879061	0.979196
P17764	Acetyl-CoA acetyltransferase, mitochondrial OS=Rattus norvegicus GN=Acat1 PE=1 SV=1	6303300	1835400	6528900	5785800	3459100	2605000	5320200	5650200	5125700	5166100	5049500	5107600	2226700	2454700	12231	3900900	-0.263881	-0.000317446	-1.25085	0.8943	1	0.0793973	0.856625
P18163	Long-chain-fatty-acid--CoA ligase 1 OS=Rattus norvegicus GN=Acsl1 PE=1 SV=1	196440	90324	248740	181710	234150	192370	234150	238890	185760	154690	216820	174260	22216	138980	17575	194290	0.326816	0.0285134	-0.942992	0.839264	0.99989	0.399891	0.792026
P18266	Glycogen synthase kinase-3 beta OS=Rattus norvegicus GN=Gsk3b PE=1 SV=1	21289	9938.6	25092	2088.1	16316	4353.7	12377	5110	11753	10022	10432	7745.9	4685.8	30352	854.69	7472.6	-0.614222	-0.547858	-0.429624	0.820454	0.85755	0.916518	0.460427
P18297	Sepiapterin reductase OS=Rattus norvegicus GN=Spr PE=1 SV=1	190150	100730	213680	211220	142930	134390	178820	209120	202310	184120	180620	178300	30311	153900	4751.2	223600	-0.105598	0.0584018	-0.794905	0.995102	0.999086	0.490225	0.620785
P18418	Calreticulin OS=Rattus norvegicus GN=Calr PE=1 SV=1	34463	2452.4	36776	33158	36667	6558.4	26457	18150	10379	4613	4910.7	9045.5	8185.8	11410	1083	35188	-0.282754	-1.88403	-0.935516	0.958541	0.181835	0.540154	0.737074
P18420	Proteasome subunit alpha type-1 OS=Rattus norvegicus GN=Psma1 PE=1 SV=2	59012	166710	90070	57200	93461	89407	39061	41208	24375	23162	36928	59257	179440	42910	1477.3	51754	-0.503331	-1.37586	-0.436667	0.847971	0.335997	0.886866	0.610234
P18422	Proteasome subunit alpha type-3 OS=Rattus norvegicus GN=Psma3 PE=1 SV=3	1673.7	8251.3	19926	10581	41007	72043	4850.6	3320.6	20436	12359	13095	32223	16735	16440	5843.2	16679	1.58407	0.950065	0.462107	0.185544	0.776988	0.98031	0.726292
P18484	AP-2 complex subunit alpha-2 OS=Rattus norvegicus GN=Ap2a2 PE=1 SV=3	346820	95423	413280	420660	457950	214680	433350	611120	94214	158990	277590	253560	53974	150170	8738.3	301030	0.428139	-0.702258	-1.31224	0.686055	0.607216	0.232121	0.917042
P18886	Carnitine O-palmitoyltransferase 2, mitochondrial OS=Rattus norvegicus GN=Cpt2 PE=1 SV=1	113220	59576	106110	128300	112290	92901	129280	116530	176100	129190	115610	197500	13026	165980	7533.6	108180	0.147372	0.602782	-0.466416	0.991492	0.513649	0.884419	0.720596
P19132	Ferritin heavy chain OS=Rattus norvegicus GN=Fth1 PE=1 SV=3	27123	29165	37199	2171.2	37366	65440	2255.9	28076	35659	31877	19901	34824	66988	62988	13580	62894	0.476961	0.354004	1.10983	0.967526	0.987905	0.530791	0.544235
P19234	NADH dehydrogenase [ubiquinone] flavoprotein 2, mitochondrial OS=Rattus norvegicus GN=Ndufv2 PE=1 SV=2	10847000	623940	9298000	9354600	10109000	9672900	10822000	9782700	9161800	12327000	10282000	10492000	209940	7037200	13289	9682800	0.422985	0.488497	-0.830182	0.649289	0.513821	0.448769	0.911617
P19332	Microtubule-associated protein tau OS=Rattus norvegicus GN=Mapt PE=1 SV=3	198450	101880	276450	157810	156810	40336	340500	540340	322460	228860	317780	46369	53714	151150	5829	207350	0.553327	0.317572	-0.813288	0.65507	0.92839	0.712104	0.762097
P19490	Glutamate receptor 1 OS=Rattus norvegicus GN=Gria1 PE=1 SV=2	39781	56238	52600	47378	49802	18749	33820	22904	16919	24804	43318	55109	10335	29777	4680.8	52224	-0.645733	-0.48386	-1.01453	0.624049	0.775619	0.337732	0.620614
P19491	Glutamate receptor 2 OS=Rattus norvegicus GN=Gria2 PE=1 SV=2	40724	70161	42744	54221	41705	80218	27653	71144	66520	46250	74794	112410	51500	53233	1983.6	18271	0.0866746	0.529295	-0.733758	0.998767	0.707004	0.767058	0.696265
P19511	ATP synthase F(0) complex subunit B1, mitochondrial OS=Rattus norvegicus GN=Atp5f1 PE=1 SV=1	8349600	5531100	7726200	8215100	10235000	12558000	8172500	7497200	12345000	11496000	10923000	12809000	12333000	10871000	23806	10891000	0.367083	0.673766	0.19419	0.926614	0.592201	0.989944	0.521678
P19643	Amine oxidase [flavin-containing] B OS=Rattus norvegicus GN=Maob PE=1 SV=3	331880	254200	273000	194000	467490	283200	932490	1061100	643200	615750	1273100	915180	208190	295390	6035.7	393840	1.38181	1.71082	-0.221089	0.0335372	0.001132	0.994489	0.995661
P19945	60S acidic ribosomal protein P0 OS=Rattus norvegicus GN=Rplp0 PE=1 SV=2	8067.1	25497	10727	7377.5	2686.5	3613	7407.3	6177	11763	18005	3278.1	1832.8	4697.9	15794	1869.1	5090.2	-1.37769	-0.566933	-0.912419	0.304285	0.789673	0.542185	0.645068
P20069	Mitochondrial-processing peptidase subunit alpha OS=Rattus norvegicus GN=Pmpca PE=1 SV=1	165980	99703	149320	119830	84322	95498	170020	152850	70353	92170	136160	130100	29823	43262	33203	91609	-0.0894195	-0.318841	-1.43434	0.996359	0.887909	0.112571	0.803118
P20070	NADH-cytochrome b5 reductase 3 OS=Rattus norvegicus GN=Cyb5r3 PE=1 SV=2	535150	66685	502260	414720	369970	167320	472300	447440	428350	475490	463070	496220	102910	116980	17168	374380	-0.0599156	0.294782	-1.31267	0.998924	0.859533	0.171112	0.880223
P20650	Protein phosphatase 1A OS=Rattus norvegicus GN=Ppm1a PE=1 SV=1	1554.6	3046.3	2704.5	3859.9	1876.9	2904.6	2893.6	3020.7	1897.9	1227.2	1854.6	890.95	3703.6	6952.2	1204.3	1427.4	-0.0619776	-0.92743	0.251048	0.99992	0.904247	0.992842	0.462717
P20788	Cytochrome b-c1 complex subunit Rieske, mitochondrial OS=Rattus norvegicus GN=Uqcrfs1 PE=1 SV=2	3617700	623510	3135000	2141000	3380300	2043800	2693100	2520000	2931500	3154200	2474900	3675200	2191400	2920400	11250	1450800	0.160508	0.362498	-0.5338	0.983016	0.806697	0.762365	0.668709
P20909	Collagen alpha-1(XI) chain OS=Rattus norvegicus GN=Col11a1 PE=1 SV=2	294470	41309	21893	37537	8458.2	25618	124850	158620	65509	114480	176690	104640	8610	14802	2553.3	39802	-0.315649	0.223149	-2.58717	0.959505	0.972623	0.155869	0.842373
P21396	Amine oxidase [flavin-containing] A OS=Rattus norvegicus GN=Maoa PE=1 SV=1	1853700	296860	1728200	1015100	1550000	1141400	2417300	2401800	1618200	2477000	2462700	2570400	362130	522210	9905.4	1156600	0.617936	0.899373	-1.25475	0.316826	0.0337481	0.246052	0.994961
P21571	ATP synthase-coupling factor 6, mitochondrial OS=Rattus norvegicus GN=Atp5j PE=1 SV=1	1320600	80528	1233800	1145500	1548000	101590	2209900	1730100	3086800	3322400	2827500	2592400	67527	91215	7336.1	1268500	0.564193	1.64572	-1.39792	0.578395	2.79957e-06	0.355062	0.999973
P21575	Dynamin-1 OS=Rattus norvegicus GN=Dnm1 PE=1 SV=2	636640	105480	727210	663680	923780	1014300	880690	1161300	672030	467640	695640	835390	256020	323590	15134	623920	0.899903	0.324327	-0.80759	0.0587514	0.874724	0.579218	0.968256
P21588	5'-nucleotidase OS=Rattus norvegicus GN=Nt5e PE=1 SV=1	167500	120800	231220	343940	24859	56558	116200	54535	22951	50634	19960	77287	109600	120810	1207.6	70854	-1.77584	-2.33755	-1.51333	0.00635129	0.00159609	0.014301	0.98235
P21670	Proteasome subunit alpha type-4 OS=Rattus norvegicus GN=Psma4 PE=1 SV=1	35496	17643	40063	29494	73839	29215	53238	80257	41683	28303	14588	44768	30614	7781.4	3068.9	44424	0.947051	0.0761026	-0.514555	0.317513	0.999626	0.943511	0.779231
P21707	Synaptotagmin-1 OS=Rattus norvegicus GN=Syt1 PE=1 SV=3	2078800	577840	2312200	2335300	3083000	2192400	2659000	3767700	1261000	1044300	1372100	1584400	744580	1469000	14282	2263000	0.679981	-0.473158	-0.701722	0.274388	0.828612	0.648842	0.917437
P21913	Succinate dehydrogenase [ubiquinone] iron-sulfur subunit, mitochondrial OS=Rattus norvegicus GN=Sdhb PE=2 SV=2	4060800	1383900	3927400	4018100	3744900	1815900	3783600	4006200	2348900	2379500	2287900	2082800	2143400	3363900	8505.6	4417600	-0.00427293	-0.557382	-0.430817	1	0.720596	0.831405	0.528409
P22062	Protein-L-isoaspartate(D-aspartate) O-methyltransferase OS=Rattus norvegicus GN=Pcmt1 PE=1 SV=2	146820	50747	108830	84144	237980	206730	132820	141600	66284	41284	45564	134850	51405	32004	16948	47687	0.880779	-0.439495	-1.39945	0.126341	0.897468	0.360016	0.972751
P22791	Hydroxymethylglutaryl-CoA synthase, mitochondrial OS=Rattus norvegicus GN=Hmgcs2 PE=2 SV=1	40414	81820	55886	66348	21789	19916	52646	35791	8891.1	14561	73782	12339	48903	35589	2505.3	20176	-0.909559	-1.15775	-1.1897	0.407852	0.263996	0.249595	0.728351
P22831	Synaptoporin OS=Rattus norvegicus GN=Synpr PE=2 SV=2	93113	62326	92155	115060	143460	36681	132470	154370	86023	43901	87852	101000	180460	182640	9830.1	122620	0.36477	-0.186051	0.450437	0.94472	0.995318	0.889642	0.48125
P23358	60S ribosomal protein L12 OS=Rattus norvegicus GN=Rpl12 PE=2 SV=1	33158	9246.1	26416	27597	10028	17938	15647	19039	5656.5	4890.9	10275	5088.1	33864	50574	1455.4	13590	-0.621928	-1.89575	0.0451668	0.847402	0.333021	0.999853	0.692943
P23385	Metabotropic glutamate receptor 1 OS=Rattus norvegicus GN=Grm1 PE=1 SV=1	75599	162820	105310	123240	140980	184830	112640	189020	47176	18469	32688	131730	43297	150930	1950.9	39778	0.42622	-1.0213	-0.98481	0.687411	0.3765	0.398204	0.912164
P23640	Ras-related protein Rab-27A OS=Rattus norvegicus GN=Rab27a PE=1 SV=1	11055	200860	4741.4	20705	68790	34467	9246.8	18848	10043	34238	21158	57248	10374	20866	1158.5	40012	-0.853649	-0.952103	-1.71281	0.637921	0.57734	0.263541	0.659654
P23965	Enoyl-CoA delta isomerase 1, mitochondrial OS=Rattus norvegicus GN=Eci1 PE=1 SV=1	1448300	560910	1988600	977890	670050	669970	1487400	1873300	559710	762570	588350	849110	993010	333580	8231	2627300	-0.0820178	-0.850367	-0.328627	0.998809	0.639191	0.948561	0.516893
P23978	Sodium- and chloride-dependent GABA transporter 1 OS=Rattus norvegicus GN=Slc6a1 PE=1 SV=1	94894	138390	117650	108820	107960	128210	119060	125040	88661	112150	86297	71075	88576	205810	2237.6	60323	0.0629836	-0.360165	-0.365154	0.999268	0.918336	0.916391	0.46588
P24062	Insulin-like growth factor 1 receptor OS=Rattus norvegicus GN=Igf1r PE=2 SV=2	55893	264520	79912	102410	29306	40104	7921.8	53949	9957.3	14501	17275	37020	24994	22042	2681.8	230780	-1.93714	-2.67439	-0.841809	0.087797	0.0394114	0.481707	0.883596
P24268	Cathepsin D OS=Rattus norvegicus GN=Ctsd PE=1 SV=1	271900	52898	96522	32538	154180	71542	269340	173590	117890	196870	187350	160100	211040	232900	6898	163310	0.559015	0.545048	0.436345	0.791972	0.806861	0.900898	0.473332
P24329	Thiosulfate sulfurtransferase OS=Rattus norvegicus GN=Tst PE=1 SV=3	1238300	320450	1242400	1253100	1051700	901100	1196400	1160700	1196400	1450900	1393200	1733000	630470	1282900	7247.4	1043800	0.0882193	0.510011	-0.451686	0.996941	0.537286	0.827312	0.736966
P24473	Glutathione S-transferase kappa 1 OS=Rattus norvegicus GN=Gstk1 PE=1 SV=3	168570	78141	183980	171210	116910	168860	185980	163950	271770	256610	251420	271840	119840	146360	4741.3	173130	0.0788199	0.805043	-0.438735	0.99848	0.15109	0.873739	0.886687
P24942	Excitatory amino acid transporter 1 OS=Rattus norvegicus GN=Slc1a3 PE=1 SV=2	35118	23458	25091	19910	24682	8049.9	8384.1	14885	2365.5	17202	6205.4	58451	5746.8	13347	1174.1	5632.7	-0.887179	-0.298402	-1.99965	0.537133	0.946671	0.135765	0.765597
P25113	Phosphoglycerate mutase 1 OS=Rattus norvegicus GN=Pgam1 PE=1 SV=4	412680	139620	319250	239540	535620	323000	527060	660020	211910	315560	370770	377230	132860	165120	6991.1	252330	0.880619	0.199053	-0.995447	0.0928886	0.975212	0.496153	0.962038
P25286	V-type proton ATPase 116 kDa subunit a isoform 1 OS=Rattus norvegicus GN=Atp6v0a1 PE=2 SV=1	700280	521590	765350	775970	959860	316660	750960	1072400	679230	699440	757630	1143900	128090	281120	30785	557470	0.165878	0.247449	-1.47	0.964941	0.88766	0.0728256	0.947042
P25809	Creatine kinase U-type, mitochondrial OS=Rattus norvegicus GN=Ckmt1 PE=1 SV=1	5092200	3570800	4519200	4467500	3103400	3284700	5897200	5254400	4296500	5108900	5488200	3710100	3611500	5604600	9015.4	3571500	-0.00901959	0.0759459	-0.463881	0.999996	0.997861	0.79551	0.499941
P26284	Pyruvate dehydrogenase E1 component subunit alpha, somatic form, mitochondrial OS=Rattus norvegicus GN=Pdha1 PE=1 SV=2	12276000	7195600	11799000	11730000	12885000	17523000	13246000	12404000	10284000	9422700	9448300	9974000	10573000	12934000	9507.6	13130000	0.382563	-0.136119	-0.230681	0.842359	0.994774	0.977233	0.52611
P26453	Basigin OS=Rattus norvegicus GN=Bsg PE=1 SV=2	16451	16459	42856	12795	13042	20235	193900	15334	32640	8235.1	10401	8106	36605	37955	1447.9	20645	1.45331	-0.576643	0.126142	0.252661	0.984609	0.999656	0.784754
P26772	10 kDa heat shock protein, mitochondrial OS=Rattus norvegicus GN=Hspe1 PE=1 SV=3	22906000	29675000	21830000	25714000	18589000	23314000	17543000	18237000	19735000	18094000	16593000	22171000	29251000	27501000	31658	24692000	-0.366131	-0.386518	-0.297361	0.685909	0.655704	0.797091	0.52272
P27139	Carbonic anhydrase 2 OS=Rattus norvegicus GN=Ca2 PE=1 SV=2	47132	23502	5930.2	45144	62655	8294	59842	6079.5	26500	3067.9	16732	27060	11622	14894	2752.7	36976	0.169385	-0.730363	-0.877549	0.991024	0.784163	0.704898	0.601563
P27605	Hypoxanthine-guanine phosphoribosyltransferase OS=Rattus norvegicus GN=Hprt1 PE=1 SV=1	213280	371990	149560	209430	223310	142720	223030	307140	171750	117280	243530	261100	125360	45095	11434	262140	-0.0753634	-0.250663	-1.08853	0.997918	0.943073	0.251446	0.701768
P27615	Lysosome membrane protein 2 OS=Rattus norvegicus GN=Scarb2 PE=1 SV=2	142840	90342	82444	80223	110240	106030	90546	86656	75100	79069	38461	36733	278200	168470	3814.1	80525	-0.00868923	-0.787318	0.423786	0.999999	0.846112	0.912042	0.557062
P27653	C-1-tetrahydrofolate synthase, cytoplasmic OS=Rattus norvegicus GN=Mthfd1 PE=1 SV=3	23845	91264	43037	10187	20450	67766	78596	125930	16272	114430	108470	17431	20225	32235	4532.1	26363	0.798312	0.60822	-1.01398	0.523072	0.771578	0.786015	0.801777
P28023	Dynactin subunit 1 OS=Rattus norvegicus GN=Dctn1 PE=1 SV=2	18625	33320	5695.3	19416	10420	2541.7	14388	18399	8148.3	10294	7201.1	3863.1	6190.4	10613	726.76	6573.3	-0.752182	-1.38488	-1.67667	0.50201	0.155347	0.0937336	0.819238
P28042	Single-stranded DNA-binding protein, mitochondrial OS=Rattus norvegicus GN=Ssbp1 PE=1 SV=2	312780	266400	288960	251540	312750	574040	226130	282930	381340	273060	211810	358260	630910	594610	8499.2	179490	0.318057	0.129071	0.336195	0.9562	0.997443	0.948015	0.426312
P28480	T-complex protein 1 subunit alpha OS=Rattus norvegicus GN=Tcp1 PE=1 SV=1	105080	46925	127240	50705	242890	49739	83367	135420	8335.4	41002	309140	10921	21155	185700	1575.8	275930	0.63225	0.16293	0.553835	0.839042	0.997846	0.8923	0.462934
P29101	Synaptotagmin-2 OS=Rattus norvegicus GN=Syt2 PE=1 SV=1	71597	31657	85276	130870	88882	134350	54034	79510	51391	45770	44699	50041	26055	161250	7419.7	76743	0.159654	-0.735002	-0.234584	0.991211	0.743617	0.980732	0.534545
P29117	Peptidyl-prolyl cis-trans isomerase F, mitochondrial OS=Rattus norvegicus GN=Ppif PE=1 SV=2	148470	291920	215060	257540	220020	189120	149650	212110	25974	156080	223130	82248	381680	159150	5451.5	249440	-0.244055	-0.905398	-0.198335	0.969653	0.53886	0.982357	0.538496
P29147	D-beta-hydroxybutyrate dehydrogenase, mitochondrial OS=Rattus norvegicus GN=Bdh1 PE=1 SV=2	985850	175410	901530	720380	949330	225350	1186400	1058600	835050	1431100	1238500	1120600	610070	1023600	6869.9	772320	0.297132	0.732802	-0.205985	0.930508	0.315838	0.984842	0.741311
P29266	3-hydroxyisobutyrate dehydrogenase, mitochondrial OS=Rattus norvegicus GN=Hibadh PE=1 SV=3	1002000	472790	990400	1080900	924710	529900	948700	975790	1354600	1377500	1452200	1394900	575480	1288900	8993.8	1000700	-0.0695901	0.653829	-0.303132	0.998876	0.276729	0.931829	0.816947
P29314	40S ribosomal protein S9 OS=Rattus norvegicus GN=Rps9 PE=1 SV=4	2817.3	432500	3760.6	30586	790.36	203070	1953.1	12602	18503	17863	20658	17283	3472.9	2149.8	1641.1	2655.6	-1.10455	-2.66006	-5.56523	0.479314	0.118447	0.0516154	0.861535
P29315	Ribonuclease inhibitor OS=Rattus norvegicus GN=Rnh1 PE=1 SV=2	22581	22627	25501	31669	10241	7751.2	31499	37532	18213	6085.9	4700.7	31548	61988	9835.5	2592.9	2739.8	-0.234434	-0.757764	-0.408052	0.986654	0.795001	0.945107	0.456988
P29410	Adenylate kinase 2, mitochondrial OS=Rattus norvegicus GN=Ak2 PE=2 SV=2	159600	101070	100990	173430	174170	360450	180730	133370	249080	159830	131970	184830	115850	105470	5063.9	163290	0.665507	0.439612	-0.457514	0.429075	0.788255	0.892121	0.781366
P29411	GTP:AMP phosphotransferase AK3, mitochondrial OS=Rattus norvegicus GN=Ak3 PE=2 SV=2	285820	160430	285270	250680	246380	149360	276970	213070	255210	270750	244010	234840	116870	184310	7597.9	231750	-0.149068	0.032834	-0.861648	0.985497	0.999798	0.398726	0.655206
P29419	ATP synthase subunit e, mitochondrial OS=Rattus norvegicus GN=Atp5i PE=1 SV=3	8063000	6729600	8845200	8395100	8009700	8867700	6729600	7052000	10041000	8732200	7736100	8132200	6266700	10979000	65078	7344200	-0.0632438	0.112947	-0.377675	0.999042	0.993998	0.881068	0.469852
P30009	Myristoylated alanine-rich C-kinase substrate OS=Rattus norvegicus GN=Marcks PE=1 SV=2	11729	27768	5966.7	14982	18728	11839	4030.3	11546	6854.8	8117.1	13915	15117	16710	24061	637.65	21852	-0.389519	-0.458008	0.0656687	0.952098	0.929672	0.999595	0.449449
P30835	ATP-dependent 6-phosphofructokinase, liver type OS=Rattus norvegicus GN=Pfkl PE=2 SV=3	160330	45643	161750	198080	143490	74444	137770	196050	106130	65885	79644	106480	85627	114780	4510.8	143670	-0.0362746	-0.65978	-0.698778	0.999829	0.665745	0.637265	0.584167
P30839	Fatty aldehyde dehydrogenase OS=Rattus norvegicus GN=Aldh3a2 PE=1 SV=1	125730	1777900	100570	188330	199400	1324500	155850	211160	171550	155800	148890	182530	12505	133440	11056	119470	-0.213516	-1.73475	-2.9874	0.979805	0.226351	0.0855489	0.862346
P30904	Macrophage migration inhibitory factor OS=Rattus norvegicus GN=Mif PE=1 SV=4	1097500	507270	1223200	1183200	1081500	456330	803580	1408700	34751	142550	43179	63734	317440	1065100	20293	989290	-0.0970902	-3.81897	-0.745732	0.995093	0.00536509	0.442562	0.965228
P31016	Disks large homolog 4 OS=Rattus norvegicus GN=Dlg4 PE=1 SV=1	14774	30881	24162	18704	8266.1	4185.1	3533.9	20293	17933	14128	17971	25429	10067	36314	813.66	28669	-1.28692	-0.230289	-0.222611	0.493354	0.984554	0.985897	0.563498
P31044	Phosphatidylethanolamine-binding protein 1 OS=Rattus norvegicus GN=Pebp1 PE=1 SV=3	472230	247100	380860	432290	735260	980240	530020	843500	316280	421770	420440	533430	374240	714560	3975.2	415040	1.01128	0.142793	-0.0234086	0.115262	0.995509	0.999984	0.838928
P31232	Transgelin OS=Rattus norvegicus GN=Tagln PE=1 SV=2	19545	24514	4637.1	31257	33928	35276	18090	15986	4996.6	24486	15087	38041	34508	31931	10039	22725	0.369335	0.0471729	0.31123	0.95983	0.999935	0.976732	0.424219
P31399	ATP synthase subunit d, mitochondrial OS=Rattus norvegicus GN=Atp5h PE=1 SV=3	4169700	7318800	3680900	3977000	4405500	3288300	5284200	4756700	4030500	4779800	6440700	5155800	2864500	3523800	20772	4575200	-0.110498	0.0919768	-0.801634	0.993169	0.995098	0.412752	0.674326
P31596	Excitatory amino acid transporter 2 OS=Rattus norvegicus GN=Slc1a2 PE=1 SV=2	53101	15773	22907	16350	59068	84944	80323	103250	6336.2	45739	56503	207880	23167	21879	1658.8	11536	1.59909	1.54923	-0.892678	0.119583	0.149996	0.955238	0.94011
P31647	Sodium- and chloride-dependent GABA transporter 3 OS=Rattus norvegicus GN=Slc6a11 PE=2 SV=1	4633.5	7564	169730	77834	159450	167440	104160	118390	170670	167790	143960	215180	218220	16282	19254	4849.6	1.08077	1.42521	-0.0064341	0.255184	0.0314098	1	0.93539
P31662	Sodium-dependent neutral amino acid transporter SLC6A17 OS=Rattus norvegicus GN=Slc6a17 PE=1 SV=1	2971.5	11904	34530	29154	44363	66360	26598	41536	24814	8611.9	25006	9338.9	26222	9556.3	1540.6	36246	1.18695	-0.213122	-0.0947682	0.187483	0.996252	0.999623	0.822195
P32089	Tricarboxylate transport protein, mitochondrial OS=Rattus norvegicus GN=Slc25a1 PE=1 SV=1	929470	753430	898930	627380	1078900	1068200	883880	959200	292710	397500	466830	436340	838890	1030800	10901	701250	0.314236	-1.01013	-0.313818	0.838467	0.32667	0.909566	0.822825
P32198	Carnitine O-palmitoyltransferase 1, liver isoform OS=Rattus norvegicus GN=Cpt1a PE=1 SV=2	13829	20870	6719.6	8545.1	14101	8858.3	16431	26567	33438	35325	23845	27368	10079	17687	1385.7	2416.4	0.400652	1.26379	-0.662413	0.962591	0.161308	0.944701	0.854179
P32551	Cytochrome b-c1 complex subunit 2, mitochondrial OS=Rattus norvegicus GN=Uqcrc2 PE=1 SV=2	9002100	856400	8864900	8602000	7403400	2017200	9008600	8358700	5633800	5229400	4856800	5315300	5535400	8965900	10108	7987500	-0.0286611	-0.37743	-0.280388	0.999941	0.915007	0.9592	0.439026
P32736	Opioid-binding protein/cell adhesion molecule OS=Rattus norvegicus GN=Opcml PE=1 SV=2	8077.8	4575	2687.5	18590	15161	14856	12880	18456	8272.2	8399.1	2330.8	11400	9717.7	19056	1238	9108.4	0.85456	-0.158403	0.205336	0.51102	0.997946	0.993557	0.616431
P32851	Syntaxin-1A OS=Rattus norvegicus GN=Stx1a PE=1 SV=1	31605	41772	36011	28002	23984	48230	33401	52990	12705	27475	29183	15714	9665.1	13939	3343.8	47980	0.207161	-0.691436	-0.874702	0.976467	0.743283	0.624435	0.663317
P33124	Long-chain-fatty-acid--CoA ligase 6 OS=Rattus norvegicus GN=Acsl6 PE=1 SV=1	97706	88506	112570	76211	116210	82109	152740	153720	110720	141820	167320	206980	74799	105840	4668.9	68626	0.428788	0.741234	-0.562411	0.767484	0.248302	0.801376	0.87475
P34058	Heat shock protein HSP 90-beta OS=Rattus norvegicus GN=Hsp90ab1 PE=1 SV=4	50641	20837	56818	48897	45138	10461	49330	43523	38639	47752	50303	40052	46571	19155	957.31	22010	-0.255325	-0.00364405	-0.998424	0.966887	1	0.489948	0.595384
P35171	Cytochrome c oxidase subunit 7A2, mitochondrial OS=Rattus norvegicus GN=Cox7a2 PE=1 SV=1	5328600	4554800	6010400	6527600	5136300	6642100	4762500	5134000	6382100	6325600	6251700	5936500	6869800	7410100	6839.6	8020300	-0.048851	0.151032	-0.0073773	0.999731	0.990577	0.999999	0.415365
P35213	14-3-3 protein beta/alpha OS=Rattus norvegicus GN=Ywhab PE=1 SV=3	39583	11978	60151	61639	62164	17163	56277	73167	54346	38406	50059	49390	26940	95772	2375.5	38235	0.268225	0.14892	-0.0859726	0.976405	0.996272	0.999431	0.422092
P35284	Ras-related protein Rab-12 OS=Rattus norvegicus GN=Rab12 PE=1 SV=2	20657	87828	72903	41553	14538	9018.5	7926.2	10161	19421	5971	6494.2	41821	46774	12903	8259.3	58915	-2.42049	-1.59678	-0.813524	0.0495976	0.140732	0.501484	0.858039
P35434	ATP synthase subunit delta, mitochondrial OS=Rattus norvegicus GN=Atp5d PE=1 SV=2	3421500	2662400	2480900	2192700	5718200	5378400	2828800	416640	5216000	3291500	2526700	5992300	8141400	3902500	304340	4134900	0.414907	0.662439	0.615648	0.934281	0.731217	0.782916	0.488346
P35435	ATP synthase subunit gamma, mitochondrial OS=Rattus norvegicus GN=Atp5c1 PE=1 SV=2	9292700	3788900	9074700	9288700	9786500	11890000	9942300	10282000	9525800	11392000	11782000	11155000	6358300	6116100	7728.1	12974000	0.414147	0.479904	-0.304818	0.773017	0.665383	0.947724	0.673723
P35446	Spondin-1 OS=Rattus norvegicus GN=Spon1 PE=1 SV=1	643660	48376	600370	75698	73949	76859	898350	858280	57503	62338	946120	63585	12098	52743	4334.6	18099	0.479458	-0.276435	-3.97047	0.790795	0.976445	0.135037	0.909422
P35565	Calnexin OS=Rattus norvegicus GN=Canx PE=1 SV=1	82353	139690	94160	120560	59351	80832	78281	137640	143590	106450	97078	146960	77148	57416	132140	130640	-0.294552	0.177888	-0.136462	0.954319	0.98362	0.99408	0.453747
P35571	Glycerol-3-phosphate dehydrogenase, mitochondrial OS=Rattus norvegicus GN=Gpd2 PE=1 SV=1	1302700	674240	1156500	966640	1109700	520070	1335900	1174000	1237000	1672700	1436900	1544100	954340	853250	12634	1104600	0.0138637	0.522787	-0.487302	0.999989	0.482299	0.778762	0.777652
P35704	Peroxiredoxin-2 OS=Rattus norvegicus GN=Prdx2 PE=1 SV=3	40475	16528	69609	26025	16368	4273.6	47650	82476	22832	28542	34571	54608	3968.9	27507	2483.2	37532	-0.0177783	-0.11899	-1.09427	0.999989	0.997081	0.534802	0.579568
P35738	2-oxoisovalerate dehydrogenase subunit beta, mitochondrial OS=Rattus norvegicus GN=Bckdhb PE=1 SV=3	851140	200060	888160	951800	792480	368820	912120	843640	134990	236860	410810	152830	517670	792320	6405.4	841400	0.0128666	-1.62785	-0.42209	0.99999	0.125492	0.835193	0.817055
P35745	Acylphosphatase-2 OS=Rattus norvegicus GN=Acyp2 PE=1 SV=2	204600	85204	178560	202750	202520	177050	192950	179340	174800	211050	189790	190850	114120	146670	5843.9	173090	0.163906	0.191709	-0.60996	0.985265	0.975772	0.740834	0.590046
P36201	Cysteine-rich protein 2 OS=Rattus norvegicus GN=Crip2 PE=2 SV=1	30523	11129	34900	36859	53323	6370.1	36520	55957	5081.3	5413.8	2666	2738.5	10130	60135	746.41	18360	0.424124	-2.8345	-0.343675	0.895331	0.298638	0.971951	0.806586
P36372	Antigen peptide transporter 2 OS=Rattus norvegicus GN=Tap2 PE=2 SV=1	85310	46058	5131.2	75055	78789	52697	17746	6558.9	94998	102070	3997.3	18078	14688	23981	2010.2	20153	-0.441416	0.0508472	-1.79812	0.887429	0.999664	0.217543	0.758702
P36876	Serine/threonine-protein phosphatase 2A 55 kDa regulatory subunit B alpha isoform OS=Rattus norvegicus GN=Ppp2r2a PE=2 SV=1	32144	195930	11125	46973	52198	21406	29978	46098	28729	21992	30651	40614	61138	64175	2759.1	60732	-0.935001	-1.23017	-0.599992	0.53214	0.370193	0.768525	0.621468
P37136	Acetylcholinesterase OS=Rattus norvegicus GN=Ache PE=2 SV=1	8701.2	46218	35866	31135	36615	58370	24388	210980	42742	23396	777000	44989	44946	76119	1666.3	41674	1.43807	2.86483	0.43132	0.888942	0.0504106	0.998862	0.879601
P37285	Kinesin light chain 1 OS=Rattus norvegicus GN=Klc1 PE=1 SV=2	44749	51828	74303	44579	59696	90956	74165	134050	50079	54935	75582	64576	6285.4	3639.3	1063.1	75050	0.736036	0.186381	-1.32437	0.36106	0.986162	0.451932	0.902368
P37377	Alpha-synuclein OS=Rattus norvegicus GN=Snca PE=1 SV=1	479720	88343	676410	713760	1153600	806010	854040	1241000	1073800	704760	850460	924830	266990	999400	14483	779330	1.05002	0.85983	0.0732341	0.100978	0.292942	0.999475	0.866009
P37397	Calponin-3 OS=Rattus norvegicus GN=Cnn3 PE=1 SV=1	20373	20014	2708.8	109290	30588	11562	78392	126370	50644	14373	70232	9929.2	16976	19557	2585.5	110940	0.696268	-0.0699036	-0.0222034	0.75881	0.999864	0.999997	0.506945
P37805	Transgelin-3 OS=Rattus norvegicus GN=Tagln3 PE=1 SV=2	63609	56198	123560	81042	210180	88366	98205	215760	144700	69614	95743	212280	54363	104600	6825.7	254750	0.916922	0.687167	0.374425	0.422019	0.717434	0.955159	0.593034
P37996	ADP-ribosylation factor-like protein 3 OS=Rattus norvegicus GN=Arl3 PE=1 SV=2	132880	51420	72687	250230	129040	75824	58801	182380	82852	102270	99793	121380	183920	191660	9785.3	179510	-0.185414	-0.320075	0.155329	0.991842	0.965277	0.992888	0.439769
P38650	Cytoplasmic dynein 1 heavy chain 1 OS=Rattus norvegicus GN=Dync1h1 PE=1 SV=1	32237	66180	35091	64894	135290	21035	84835	149960	21428	65201	74710	143080	66148	139810	9382.1	93348	0.979185	0.617632	0.637723	0.508192	0.868758	0.853975	0.539134
P38718	Mitochondrial pyruvate carrier 2 OS=Rattus norvegicus GN=Mpc2 PE=2 SV=1	1199600	545820	1023800	803600	1169700	289240	1441600	1290000	874560	949550	962590	992320	304790	106370	8374.5	1161900	0.230073	0.0809489	-1.17583	0.923989	0.996609	0.197948	0.862518
P39069	Adenylate kinase isoenzyme 1 OS=Rattus norvegicus GN=Ak1 PE=1 SV=3	2391400	112420	2902800	3450500	2116900	2077700	1870700	2089700	1873600	1869600	1788500	1852500	3365700	3324100	4728.8	2290900	-0.119153	-0.262396	0.0207497	0.996931	0.972111	0.999978	0.420028
P41123	60S ribosomal protein L13 OS=Rattus norvegicus GN=Rpl13 PE=1 SV=2	373680	614890	351900	500950	194120	408490	289290	99764	53549	353240	382000	116900	589030	50053	7986.1	597150	-0.892895	-1.02373	-0.565578	0.379859	0.296381	0.670932	0.675097
P41562	Isocitrate dehydrogenase [NADP] cytoplasmic OS=Rattus norvegicus GN=Idh1 PE=1 SV=1	47336	41788	59744	79282	25381	9652.7	34139	46073	27746	10666	41587	12095	84299	8413.9	6129.4	81369	-0.98527	-1.3088	-0.340293	0.545846	0.383074	0.941674	0.633063
P41565	Isocitrate dehydrogenase [NAD] subunit gamma 1, mitochondrial OS=Rattus norvegicus GN=Idh3g PE=2 SV=2	4401600	328720	3728500	4143500	4301400	2595600	4207000	4109500	941580	984630	740340	1324400	2441800	2778800	10837	5343300	0.271663	-1.65889	-0.253068	0.92806	0.197073	0.964695	0.841559
P42123	L-lactate dehydrogenase B chain OS=Rattus norvegicus GN=Ldhb PE=1 SV=2	729710	460400	819180	911600	939270	1554700	701480	1052600	860950	636820	804560	1012000	840400	1144800	10650	775460	0.540393	0.182309	-0.0758399	0.595728	0.982166	0.998838	0.571258
P42346	Serine/threonine-protein kinase mTOR OS=Rattus norvegicus GN=Mtor PE=1 SV=1	8222	21018	11197	12178	5065.1	29016	10699	57881	4312.4	5275.1	18409	8767.2	15517	3659.5	5009.4	22131	0.964344	-0.517192	-0.183935	0.449702	0.96487	0.997629	0.720007
P42676	Neurolysin, mitochondrial OS=Rattus norvegicus GN=Nln PE=1 SV=1	175750	148910	189190	209010	172160	9770.3	174020	199520	187510	177120	178760	190980	151030	231620	4992.9	225220	-0.380006	0.0227909	-0.238152	0.898339	0.999955	0.967867	0.449469
P42893	Endothelin-converting enzyme 1 OS=Rattus norvegicus GN=Ece1 PE=1 SV=2	76867	26441	21267	6304.4	33681	29640	25642	15160	13086	51867	17819	70899	6953	9120.9	704.38	20781	-0.329949	0.231607	-1.801	0.958319	0.973541	0.308131	0.75645
P43245	Multidrug resistance protein 1 OS=Rattus norvegicus GN=Abcb1 PE=2 SV=1	24865	199190	28500	55655	41073	34175	64940	31094	8954.4	18900	71459	9855.5	56141	37742	1178.4	56466	-0.84754	-1.49735	-1.02433	0.513855	0.195055	0.39523	0.716565
P43425	Guanine nucleotide-binding protein G(I)/G(S)/G(O) subunit gamma-7 OS=Rattus norvegicus GN=Gng7 PE=2 SV=2	23562	114420	63246	125710	13881	18531	135250	61607	122660	142010	180580	38567	17926	4160.8	1358.9	302570	-0.511976	0.565444	-0.00407563	0.946015	0.810966	1	0.552306
P45479	Palmitoyl-protein thioesterase 1 OS=Rattus norvegicus GN=Ppt1 PE=1 SV=1	240750	64969	179790	171330	18997	68466	4022.5	8893.3	257170	315290	271070	276770	180950	266220	816.66	119760	-2.71009	0.770273	-0.210292	0.0749168	0.179145	0.978665	0.988149
P45592	Cofilin-1 OS=Rattus norvegicus GN=Cfl1 PE=1 SV=3	271430	264690	247590	209840	113350	50329	142190	312540	90027	114550	99491	166510	69244	98266	7717	89243	-0.684031	-1.07816	-1.90949	0.353318	0.107654	0.0109359	0.922432
P45953	Very long-chain specific acyl-CoA dehydrogenase, mitochondrial OS=Rattus norvegicus GN=Acadvl PE=1 SV=1	341940	36531	251060	308340	279830	261990	370600	218140	267490	315430	292170	195540	248310	238680	7549.5	154120	0.269576	0.190999	-0.531928	0.91231	0.969263	0.759795	0.63177
P46101	Dipeptidyl aminopeptidase-like protein 6 OS=Rattus norvegicus GN=Dpp6 PE=1 SV=1	168900	53559	165450	194220	212910	123930	181140	241770	146270	155830	187000	194560	64921	184030	13574	118200	0.384186	0.23194	-0.61259	0.791248	0.951069	0.72504	0.706134
P46462	Transitional endoplasmic reticulum ATPase OS=Rattus norvegicus GN=Vcp PE=1 SV=3	70875	57160	63514	135570	43552	111530	146030	198500	32584	83513	125510	160500	59957	24306	5341.9	39896	0.610993	0.297764	-1.33685	0.45143	0.915185	0.331577	0.920362
P47198	60S ribosomal protein L22 OS=Rattus norvegicus GN=Rpl22 PE=2 SV=2	38845	13640	5201.9	1235.4	1992	5362.1	3118.2	10428	3537.6	6055	7573.4	25399	26187	2951	627.11	2375.1	-1.49529	-0.469146	-0.874434	0.389248	0.901802	0.676336	0.600611
P47245	Nardilysin OS=Rattus norvegicus GN=Nrd1 PE=2 SV=1	12141	15824	1749.9	83858	3076.8	2228.9	5363.6	6598.9	8576.3	352400	2854.5	95676	7167.3	14785	3424	157200	-2.71743	2.01647	0.684881	0.919074	0.112383	0.968145	0.89319
P47709	Rabphilin-3A OS=Rattus norvegicus GN=Rph3a PE=1 SV=1	82077	370630	125310	74064	154160	59409	114410	126620	166470	127370	105590	198170	161520	264420	61332	92754	-0.520457	-0.125871	-0.168934	0.844099	0.995715	0.990577	0.445413
P47727	Carbonyl reductase [NADPH] 1 OS=Rattus norvegicus GN=Cbr1 PE=1 SV=2	325140	206030	341580	394930	240150	230130	247920	270570	267080	284050	303540	267200	593750	524520	3357.1	749340	-0.358484	-0.176285	0.561594	0.972931	0.995911	0.787978	0.555705
P47728	Calretinin OS=Rattus norvegicus GN=Calb2 PE=1 SV=1	213430	184180	249200	217710	68302	333330	393840	440750	229280	370710	335940	281920	26289	323370	3828.9	163320	0.515967	0.494365	-0.742271	0.587852	0.626822	0.639785	0.858274
P47819	Glial fibrillary acidic protein OS=Rattus norvegicus GN=Gfap PE=1 SV=2	7883.3	26798	25602	9025.5	17904	2915.4	18813	21104	20575	36277	15756	22246	12524	24547	2055.1	8167.4	-0.190477	0.45267	-0.551397	0.992654	0.845042	0.894225	0.579408
P47858	ATP-dependent 6-phosphofructokinase, muscle type OS=Rattus norvegicus GN=Pfkm PE=2 SV=3	298720	102400	326630	393710	308740	237320	306630	402610	219230	137480	183540	244680	81236	362830	3451.8	191170	0.162654	-0.514742	-0.812195	0.972737	0.699296	0.410702	0.747209
P47860	ATP-dependent 6-phosphofructokinase, platelet type OS=Rattus norvegicus GN=Pfkp PE=1 SV=2	171270	170300	170640	251350	170660	298270	155150	323370	111930	165090	182310	224490	105920	164250	12341	339020	0.311308	-0.159125	-0.296915	0.902273	0.990703	0.952039	0.515733
P47942	Dihydropyrimidinase-related protein 2 OS=Rattus norvegicus GN=Dpysl2 PE=1 SV=1	1627700	182310	1904700	2038200	2021500	1702200	1999800	2922600	1665300	1417600	1778200	1876100	987300	1830600	13608	1999100	0.587758	0.227857	-0.252087	0.51533	0.963684	0.971046	0.663123
P48037	Annexin A6 OS=Rattus norvegicus GN=Anxa6 PE=1 SV=2	52580	98209	150450	47159	40167	21919	53540	77615	33475	33843	44097	34859	9379.1	26628	4634.6	24065	-0.850335	-1.25206	-2.42875	0.15805	0.0371139	0.00149836	0.970784
P48500	Triosephosphate isomerase OS=Rattus norvegicus GN=Tpi1 PE=1 SV=2	1643000	231810	1505000	1392100	2295200	1601400	2203200	3100700	1048000	1054300	1449300	1687500	130540	698920	13962	1390700	0.947145	0.134752	-1.09486	0.0246873	0.989612	0.344647	0.990242
P48550	G protein-activated inward rectifier potassium channel 2 OS=Rattus norvegicus GN=Kcnj6 PE=1 SV=1	1037800	23534	1025000	43523	1639100	100590	1064500	1401800	1085200	792750	947340	1234600	80685	395780	4841.8	774700	0.981689	0.930684	-0.761912	0.165186	0.216266	0.806632	0.947807
P48721	Stress-70 protein, mitochondrial OS=Rattus norvegicus GN=Hspa9 PE=1 SV=3	4990000	240820	4366800	3037000	5334700	1639500	6006000	5260400	3546900	6653900	6189200	4987000	84128	2276300	24279	4475300	0.529771	0.758677	-0.8811	0.582114	0.203662	0.557348	0.943833
P48768	Sodium/calcium exchanger 2 OS=Rattus norvegicus GN=Slc8a2 PE=2 SV=1	42614	100580	60376	42718	60756	91156	35558	50291	30119	8104.7	35951	12416	46483	104590	9031	34131	-0.0508342	-1.50806	-0.342543	0.999724	0.368751	0.951173	0.643869
P49134	Integrin beta-1 OS=Rattus norvegicus GN=Itgb1 PE=2 SV=1	84535	15898	9525.4	71428	35022	10176	22083	26007	33876	53324	47810	30868	24650	6326.7	7546	17762	-0.959303	-0.128944	-1.68825	0.454025	0.993688	0.163496	0.786384
P49432	Pyruvate dehydrogenase E1 component subunit beta, mitochondrial OS=Rattus norvegicus GN=Pdhb PE=1 SV=2	2907500	354530	631340	2652700	3027300	3801000	5869300	4977500	202860	4095700	3743100	2987400	3462500	4241900	17483	2131800	1.43302	0.752609	0.590034	0.0419918	0.693484	0.851176	0.850589
P50137	Transketolase OS=Rattus norvegicus GN=Tkt PE=1 SV=1	151060	50203	166920	181230	91247	115530	122180	217310	123890	105090	136220	138090	21634	105130	8713.4	152290	-0.00828477	-0.126501	-0.932988	0.999998	0.993403	0.44282	0.622555
P50398	Rab GDP dissociation inhibitor alpha OS=Rattus norvegicus GN=Gdi1 PE=1 SV=1	910720	477140	984190	1148200	1290700	897550	992990	1326300	478210	431220	467900	520930	478810	1818600	5100.6	908540	0.356662	-0.891	-0.132632	0.871387	0.597977	0.995213	0.692496
P50399	Rab GDP dissociation inhibitor beta OS=Rattus norvegicus GN=Gdi2 PE=1 SV=2	34601	37480	63177	60878	71896	99242	50929	110340	42238	26973	33130	70729	85639	76825	3733.8	85996	0.761096	-0.180499	0.362678	0.581273	0.996365	0.952295	0.592384
P50408	V-type proton ATPase subunit F OS=Rattus norvegicus GN=Atp6v1f PE=1 SV=1	226140	522860	119210	170150	127210	70839	162330	205630	189750	130370	47922	135640	68484	85852	2668.4	59703	-0.87541	-1.04372	-2.26049	0.233894	0.145703	0.00817141	0.927142
P50430	Arylsulfatase B OS=Rattus norvegicus GN=Arsb PE=2 SV=2	82361	24533	51026	73658	80223	9934	66735	50296	71757	58267	34748	106150	132590	138330	4896.2	26849	-0.160558	0.226379	0.386225	0.997467	0.989725	0.943472	0.441424
P50442	Glycine amidinotransferase, mitochondrial OS=Rattus norvegicus GN=Gatm PE=1 SV=1	3484.5	19031	2170.4	5105.8	4385.9	4923.2	2030.6	4868.3	5584.9	3582.4	5373.7	6282.2	4128	3092.6	2081	3320.5	-0.878204	-0.516719	-1.23896	0.595113	0.840722	0.394723	0.605003
P50503	Hsc70-interacting protein OS=Rattus norvegicus GN=St13 PE=1 SV=1	50903	18190	27359	63253	70892	76712	50119	69161	67689	47151	51290	58945	71240	117220	2614.3	47620	0.740803	0.494996	0.579755	0.697286	0.909934	0.853754	0.485511
P50554	4-aminobutyrate aminotransferase, mitochondrial OS=Rattus norvegicus GN=Abat PE=1 SV=3	6474200	4167600	6536100	6709800	5410400	5075900	5465100	5619400	1370400	895940	1624100	1600600	7070000	8921700	8522.1	5465100	-0.147188	-2.12112	-0.15426	0.991321	0.105937	0.990036	0.819707
P50878	60S ribosomal protein L4 OS=Rattus norvegicus GN=Rpl4 PE=1 SV=3	50588	17678	35283	26213	13754	12671	17371	17365	39181	21911	209750	34481	13569	11613	916.74	10146	-1.08518	1.23447	-1.84002	0.821792	0.129828	0.640696	0.957615
P51635	Alcohol dehydrogenase [NADP(+)] OS=Rattus norvegicus GN=Akr1a1 PE=1 SV=2	159590	231790	194650	248440	279420	315020	147710	245060	176090	117910	127350	204050	232670	284900	4222.4	240050	0.242497	-0.416081	-0.131368	0.957681	0.897801	0.994987	0.503109
P51647	Retinal dehydrogenase 1 OS=Rattus norvegicus GN=Aldh1a1 PE=1 SV=3	292530	74446	511300	340060	583570	522640	605040	979530	350530	381480	331850	537070	35516	74145	10070	467630	1.14311	0.393998	-1.05259	0.0157717	0.852466	0.551266	0.987986
P51650	Succinate-semialdehyde dehydrogenase, mitochondrial OS=Rattus norvegicus GN=Aldh5a1 PE=1 SV=2	1152200	505920	917620	796080	1252600	928300	1515600	1175200	377690	809680	1439600	1008600	941680	1156100	6007.6	661980	0.530898	0.108654	-0.285848	0.568504	0.995632	0.954888	0.652047
P52296	Importin subunit beta-1 OS=Rattus norvegicus GN=Kpnb1 PE=1 SV=1	47833	21822	20185	11555	2419	3885.3	19344	26735	19708	22894	13148	24951	11125	3789	1184.5	24353	-0.952808	-0.329328	-1.32572	0.487691	0.930749	0.295859	0.676017
P52504	NADH dehydrogenase [ubiquinone] iron-sulfur protein 6, mitochondrial OS=Rattus norvegicus GN=Ndufs6 PE=3 SV=1	78474	839130	255480	272100	1077000	1150500	205940	136530	50436	51864	57490	92717	1228600	325520	48016	653160	0.830498	-2.51686	0.642064	0.590886	0.546494	0.800469	0.856981
P52555	Endoplasmic reticulum resident protein 29 OS=Rattus norvegicus GN=Erp29 PE=1 SV=2	128780	78517	144890	125970	280890	296930	63495	115430	152730	282360	446440	448430	12271	85298	90881	204160	0.662323	1.47583	-0.284387	0.690424	0.00730053	0.986227	0.974933
P52759	Ribonuclease UK114 OS=Rattus norvegicus GN=Hrsp12 PE=1 SV=3	77656	95364	90047	91029	61525	65852	74082	59301	88494	91073	86609	74246	30016	51407	2210	72823	-0.441418	-0.0568163	-1.17838	0.774546	0.999007	0.191159	0.750058
P52873	Pyruvate carboxylase, mitochondrial OS=Rattus norvegicus GN=Pc PE=1 SV=2	2757300	1339400	2830700	2887800	2840600	2489500	3072300	2933500	3102800	3485700	3502300	3373000	2067100	1917400	17227	2817200	0.207809	0.455996	-0.525473	0.960008	0.634458	0.761365	0.740247
P53563	Bcl-2-like protein 1 OS=Rattus norvegicus GN=Bcl2l1 PE=1 SV=2	44808	13850	23908	27874	29730	16108	53242	82955	24975	61291	40706	49846	12738	8019.4	2534.8	55968	0.720953	0.679002	-0.478594	0.680929	0.729619	0.96184	0.667022
P54282	Voltage-dependent P/Q-type calcium channel subunit alpha-1A OS=Rattus norvegicus GN=Cacna1a PE=1 SV=1	12920	20876	21540	21847	17466	102500	17792	24633	26622	12398	16431	3256.1	5345.5	17813	7613.8	34337	1.07312	-0.394748	-0.245419	0.31744	0.982085	0.994842	0.776641
P54311	Guanine nucleotide-binding protein G(I)/G(S)/G(T) subunit beta-1 OS=Rattus norvegicus GN=Gnb1 PE=1 SV=4	281800	170630	352520	330160	356520	192660	386810	455800	31270	138430	130240	142280	72727	151380	25133	364620	0.294109	-1.36	-0.886851	0.845566	0.132471	0.352931	0.934754
P54313	Guanine nucleotide-binding protein G(I)/G(S)/G(T) subunit beta-2 OS=Rattus norvegicus GN=Gnb2 PE=1 SV=4	496730	80170	599440	631990	631200	481900	508530	775990	146810	111950	56246	118160	533430	618780	14480	592340	0.406945	-2.06167	-0.0398779	0.817515	0.185625	0.999854	0.884329
P54690	Branched-chain-amino-acid aminotransferase, cytosolic OS=Rattus norvegicus GN=Bcat1 PE=1 SV=1	20603	39659	3551.5	24187	42683	39641	31155	39436	22673	53246	8647.5	68422	14920	48512	10034	17487	0.797146	0.79784	0.0476095	0.699731	0.698992	0.999956	0.562288
P54921	Alpha-soluble NSF attachment protein OS=Rattus norvegicus GN=Napa PE=1 SV=2	71781	37193	16855	15188	5976.8	50617	71816	94211	103000	62820	65011	34368	44476	130160	1416.1	18754	0.658719	0.911206	0.46617	0.845322	0.600602	0.949331	0.513674
P55053	Fatty acid-binding protein, epidermal OS=Rattus norvegicus GN=Fabp5 PE=1 SV=3	22790	44479	38880	30166	42509	13823	15658	28348	11118	5827.5	7612.7	18474	22469	32899	3477.4	108430	-0.442076	-1.66346	0.295281	0.954485	0.540206	0.971368	0.653679
P56522	NADPH:adrenodoxin oxidoreductase, mitochondrial OS=Rattus norvegicus GN=Fdxr PE=1 SV=1	143660	58471	155270	89351	132440	149700	153330	139590	70724	164340	178110	178390	53231	27536	2789.4	142650	0.364238	0.40506	-0.981834	0.814622	0.756155	0.436037	0.856914
P56571	ES1 protein homolog, mitochondrial OS=Rattus norvegicus PE=1 SV=2	1179500	212100	1290300	930390	1420800	70494	2122500	1974600	1741200	2052000	2105900	2337900	100320	391720	8406	1371500	0.62952	1.18921	-0.948375	0.455548	0.00522907	0.560304	0.995013
P56574	Isocitrate dehydrogenase [NADP], mitochondrial OS=Rattus norvegicus GN=Idh2 PE=1 SV=2	1569500	683450	1540500	1708000	1273000	1324500	1540500	1597500	1365100	1658300	1594900	1636400	760000	881440	10752	1973300	0.0601073	0.185129	-0.601635	0.999223	0.97301	0.709273	0.585732
P56603	Secretory carrier-associated membrane protein 1 OS=Rattus norvegicus GN=Scamp1 PE=1 SV=1	82762	14944	89466	92288	70188	27970	142340	122530	84738	52180	59858	77142	3841.3	19835	15692	62223	0.377439	-0.0288977	-1.45986	0.825248	0.999933	0.271326	0.84549
P57113	Maleylacetoacetate isomerase OS=Rattus norvegicus GN=Gstz1 PE=1 SV=2	751950	145870	570550	499760	633560	518260	794590	555780	418560	371210	648700	358380	505480	561970	14398	543120	0.346366	-0.131356	-0.276414	0.874377	0.994897	0.961708	0.52099
P58405	Striatin-3 OS=Rattus norvegicus GN=Strn3 PE=2 SV=2	362600	114620	494700	680850	179150	30498	36061	48768	266510	269890	307440	208690	226180	330650	1175	122520	-2.48866	-0.651025	-1.28017	0.00302707	0.376288	0.0533254	0.961107
P59215	Guanine nucleotide-binding protein G(o) subunit alpha OS=Rattus norvegicus GN=Gnao1 PE=1 SV=2	890620	448210	967320	1029400	1219900	1352100	1061300	1531300	653240	470450	570730	735100	488680	1504500	5254.6	788830	0.630732	-0.457253	-0.259075	0.394353	0.859132	0.963029	0.81364
P60203	Myelin proteolipid protein OS=Rattus norvegicus GN=Plp1 PE=1 SV=2	94254	109640	77772	93815	40727	35035	55114	90687	14208	66563	90192	18521	74175	81083	1760.8	46798	-0.761023	-0.986664	-0.881467	0.526343	0.360332	0.431496	0.653102
P60711	Actin, cytoplasmic 1 OS=Rattus norvegicus GN=Actb PE=1 SV=1	1205200	1670300	1279000	1996000	1517500	2193000	1087000	1553800	209480	63689	79888	76635	2303000	2673700	239050	1537900	0.0463482	-3.83933	0.134964	0.999854	0.128442	0.995724	0.861181
P60881	Synaptosomal-associated protein 25 OS=Rattus norvegicus GN=Snap25 PE=1 SV=1	804360	664230	908000	911760	1294500	2200400	937640	1373300	1194800	869140	1037500	1428700	957120	1987600	15945	850110	0.820141	0.462192	0.212721	0.37341	0.852633	0.986358	0.615827
P60892	Ribose-phosphate pyrophosphokinase 1 OS=Rattus norvegicus GN=Prps1 PE=1 SV=2	17483	98338	31600	88993	17708	15902	27623	38962	12484	14132	16195	8467.2	55338	80194	2342.6	34327	-1.2385	-2.2049	-0.457217	0.348714	0.117382	0.859836	0.784411
P60901	Proteasome subunit alpha type-6 OS=Rattus norvegicus GN=Psma6 PE=1 SV=1	23401	11712	17879	29526	24812	29257	23546	36724	20655	15916	20562	20669	4420.1	2538.8	2162.9	13564	0.470537	-0.0849016	-1.86292	0.792468	0.999074	0.314996	0.83534
P60905	DnaJ homolog subfamily C member 5 OS=Rattus norvegicus GN=Dnajc5 PE=1 SV=1	192190	58457	193210	166540	266040	292200	210610	319790	174480	154740	173330	223800	93141	213360	3402.2	145950	0.834707	0.250917	-0.421179	0.15607	0.955313	0.900609	0.87335
P61023	Calcineurin B homologous protein 1 OS=Rattus norvegicus GN=Chp1 PE=1 SV=2	10689	12913	5523.4	9026.6	7343.3	14384	81706	17978	3307.8	5682.8	15028	6845.4	21415	13283	2168.3	26203	1.67007	-0.305834	0.725179	0.132065	0.997391	0.91069	0.829881
P61107	Ras-related protein Rab-14 OS=Rattus norvegicus GN=Rab14 PE=1 SV=3	43058	17181	49014	45894	69943	100200	56159	67381	58058	50492	54432	57611	7117.3	30156	1539.3	46856	0.920624	0.507751	-0.856797	0.258157	0.815883	0.787419	0.871063
P61203	COP9 signalosome complex subunit 2 OS=Rattus norvegicus GN=Cops2 PE=2 SV=1	15987	428210	86443	59238	36838	136060	27708	27447	18891	17336	32114	26214	26102	6818	7947.4	60975	-1.37105	-2.64119	-2.53408	0.170027	0.0297193	0.0330903	0.917087
P61206	ADP-ribosylation factor 3 OS=Rattus norvegicus GN=Arf3 PE=1 SV=2	374490	245560	385620	340740	487930	695730	387730	521640	264080	279480	388040	503560	248930	432500	5693.9	488640	0.636475	0.0920938	-0.195519	0.487286	0.998285	0.987943	0.655265
P61265	Syntaxin-1B OS=Rattus norvegicus GN=Stx1b PE=1 SV=1	461270	309420	449310	563080	779350	942800	467340	604710	561810	413230	409060	562830	425040	1087600	20443	385230	0.648064	0.12683	0.105467	0.571228	0.99665	0.998011	0.548758
P61314	60S ribosomal protein L15 OS=Rattus norvegicus GN=Rpl15 PE=1 SV=2	17130	808140	77342	112140	120480	155730	158900	236540	43859	108620	127000	54385	337390	11021	26478	53786	-0.595346	-1.60379	-1.24317	0.767961	0.23021	0.355771	0.709034
P61589	Transforming protein RhoA OS=Rattus norvegicus GN=Rhoa PE=1 SV=1	157850	109920	140550	279470	301040	306260	130440	182010	21117	33849	51099	25765	379550	226060	19647	289430	0.419274	-2.38329	0.41131	0.899123	0.349032	0.904073	0.838594
P61765	Syntaxin-binding protein 1 OS=Rattus norvegicus GN=Stxbp1 PE=1 SV=1	1087300	81319	1216600	1352500	1516000	146140	1112500	1545800	1376800	914870	1115400	1543500	1109600	2202700	27264	1331800	0.20902	0.405437	0.321686	0.986917	0.898497	0.95133	0.433582
P61972	Nuclear transport factor 2 OS=Rattus norvegicus GN=Nutf2 PE=1 SV=1	2993.4	7129.2	15908	22172	35623	98674	24534	20414	11214	10218	7967.6	9858.1	9800.4	35487	2087.9	20688	1.89475	-0.296135	0.497766	0.0389713	0.997627	0.975396	0.922223
P61983	14-3-3 protein gamma OS=Rattus norvegicus GN=Ywhag PE=1 SV=2	76003	94313	52966	73052	62759	88523	33034	65709	45516	106290	34544	55852	68171	91972	5038	100380	-0.245152	-0.291013	-0.158181	0.980618	0.969219	0.99391	0.417826
P62074	Mitochondrial import inner membrane translocase subunit Tim10 OS=Rattus norvegicus GN=Timm10 PE=3 SV=1	15489	11191	8893.8	8042.3	29849	14901	44820	26593	70793	3728	41837	55068	12590	35751	717.63	39824	1.41322	1.97465	1.02704	0.540252	0.0958225	0.83629	0.780734
P62076	Mitochondrial import inner membrane translocase subunit Tim13 OS=Rattus norvegicus GN=Timm13 PE=3 SV=1	2541300	745140	2335800	1987600	2331100	2212700	2234900	2258100	2565600	2524500	2570700	2376800	1491600	1926200	13219	2158000	0.247946	0.399476	-0.445271	0.933854	0.740859	0.831744	0.678911
P62078	Mitochondrial import inner membrane translocase subunit Tim8 B OS=Rattus norvegicus GN=Timm8b PE=3 SV=1	224260	128620	229150	218250	190660	339840	229790	271420	446960	402070	361590	258330	331080	355360	3427.5	367010	0.366461	0.876209	0.401231	0.945439	0.390432	0.928206	0.591283
P62138	Serine/threonine-protein phosphatase PP1-alpha catalytic subunit OS=Rattus norvegicus GN=Ppp1ca PE=1 SV=1	36772	15964	43464	54036	29932	44826	21693	40107	93432	50306	18539	92858	64729	36819	8719.6	79730	-0.137717	0.76403	0.338751	0.9986	0.62596	0.967995	0.561101
P62161	Calmodulin OS=Rattus norvegicus GN=Calm1 PE=1 SV=2	1166400	136490	1289900	1737900	2090100	3302500	1259800	1859700	606560	265630	349300	547160	977240	1884800	7556.1	1249800	0.974918	-1.29195	-0.072164	0.103983	0.48549	0.999319	0.961665
P62193	26S protease regulatory subunit 4 OS=Rattus norvegicus GN=Psmc1 PE=2 SV=1	10446	20588	26644	10498	25264	26290	11366	14885	4654.7	1353.4	19463	25667	6681.5	14014	477.09	22483	0.190599	-0.414865	-0.643098	0.987047	0.934522	0.830283	0.522744
P62198	26S protease regulatory subunit 8 OS=Rattus norvegicus GN=Psmc5 PE=1 SV=1	10933	7061	12650	11293	12838	15528	10795	14293	7004.3	4514.7	2919.5	13490	4054.6	1553.6	819.27	12517	0.350074	-0.586486	-1.14645	0.894704	0.82655	0.500122	0.750615
P62250	40S ribosomal protein S16 OS=Rattus norvegicus GN=Rps16 PE=1 SV=2	538920	248590	458620	500930	513920	212970	215040	215390	565950	250620	152460	469150	910810	699300	14070	578410	-0.594141	-0.280685	0.334272	0.862822	0.976584	0.931658	0.550145
P62260	14-3-3 protein epsilon OS=Rattus norvegicus GN=Ywhae PE=1 SV=1	597190	422110	467650	345130	501840	492350	320450	682750	588010	313740	461550	576510	400640	890230	13510	339470	0.124634	0.0824328	-0.156404	0.995058	0.998557	0.992684	0.421147
P62282	40S ribosomal protein S11 OS=Rattus norvegicus GN=Rps11 PE=1 SV=3	21164	27044	11833	120160	19333	13269	61677	17071	20298	5963.1	13148	3201.2	39264	25181	814.92	50571	-0.694505	-2.08033	-0.637587	0.744174	0.192605	0.781179	0.689876
P62332	ADP-ribosylation factor 6 OS=Rattus norvegicus GN=Arf6 PE=1 SV=2	23144	6305.9	140290	257440	31663	96564	13010	35417	39721	11075	7056.8	20296	56124	2497.9	2549.1	206230	-1.27392	-2.45055	-0.675839	0.360388	0.110575	0.72022	0.774421
P62630	Elongation factor 1-alpha 1 OS=Rattus norvegicus GN=Eef1a1 PE=1 SV=1	56430	31607	35200	14452	98838	78427	87783	69628	50205	83358	88610	119280	127890	8302.2	2534.5	33609	1.28135	1.31027	0.323808	0.192661	0.169741	0.984304	0.830363
P62703	40S ribosomal protein S4, X isoform OS=Rattus norvegicus GN=Rps4x PE=2 SV=2	6467.3	40420	6843.7	12814	8606.4	23655	2822.5	7383.2	4129.1	3411.2	1700.9	6498.5	3952.9	3156.4	2829.5	9127.8	-0.647985	-2.07992	-1.80328	0.69842	0.111412	0.151712	0.818413
P62744	AP-2 complex subunit sigma OS=Rattus norvegicus GN=Ap2s1 PE=1 SV=1	126380	98538	10357	353650	261750	425040	78130	139250	131040	36685	23932	226160	186500	375820	6657	297970	0.61851	-0.495213	0.55786	0.798176	0.95968	0.85084	0.596945
P62747	Rho-related GTP-binding protein RhoB OS=Rattus norvegicus GN=Rhob PE=1 SV=1	14614	20408	13331	10941	21709	12017	14775	24933	24714	5719.3	11787	6216.8	39567	13680	781.79	19764	0.308562	-0.291774	0.315594	0.974371	0.988063	0.972468	0.450802
P62749	Hippocalcin-like protein 1 OS=Rattus norvegicus GN=Hpcal1 PE=1 SV=2	62239	28331	75986	13114	103850	66283	39166	106920	70056	56406	21951	107480	97038	79576	3458.1	87759	0.815575	0.510191	0.575974	0.688505	0.928033	0.892062	0.48372
P62762	Visinin-like protein 1 OS=Rattus norvegicus GN=Vsnl1 PE=1 SV=2	235020	103270	222710	71501	402650	491380	273600	325940	365350	151590	326550	384650	87249	365130	5746.8	132870	1.23963	0.957335	-0.0979199	0.0557827	0.283332	0.999287	0.919275
P62775	Myotrophin OS=Rattus norvegicus GN=Mtpn PE=1 SV=2	44030	31195	29563	22496	17703	73218	75539	101430	53808	87304	66912	52612	28398	76116	691.24	48186	1.07359	1.03399	0.269165	0.350346	0.394627	0.989505	0.709848
P62804	Histone H4 OS=Rattus norvegicus GN=Hist1h4b PE=1 SV=2	46158	544680	65213	106460	69425	160680	225590	250100	136810	43848	273380	48583	162850	100620	17614	81761	-0.111509	-0.601287	-1.0714	0.996438	0.750072	0.424007	0.619566
P62815	V-type proton ATPase subunit B, brain isoform OS=Rattus norvegicus GN=Atp6v1b2 PE=1 SV=1	757910	440270	1045000	1064700	934060	1138900	1153600	1501800	703070	479410	719440	725030	500880	995390	13858	678850	0.515433	-0.332518	-0.595649	0.475173	0.897575	0.663672	0.847592
P62824	Ras-related protein Rab-3C OS=Rattus norvegicus GN=Rab3c PE=1 SV=1	150240	148530	128690	124840	271240	305010	185200	208750	213610	168550	177730	234200	233730	269320	17393	133660	0.81283	0.52385	0.244066	0.443615	0.819654	0.9832	0.58444
P62828	GTP-binding nuclear protein Ran OS=Rattus norvegicus GN=Ran PE=1 SV=3	218550	115580	233210	277040	250580	358490	190120	294580	185630	97936	129890	167500	223920	303630	14141	198350	0.373345	-0.539464	-0.190287	0.838491	0.815094	0.985023	0.62542
P62839	Ubiquitin-conjugating enzyme E2 D2 OS=Rattus norvegicus GN=Ube2d2 PE=1 SV=1	41950	34769	39852	51003	44580	85060	45101	65557	83368	5798.9	30958	33968	62216	54373	1040.1	42224	0.520026	-0.120998	-0.0680516	0.827598	0.998563	0.999728	0.490893
P62882	Guanine nucleotide-binding protein subunit beta-5 OS=Rattus norvegicus GN=Gnb5 PE=2 SV=1	22904	2721.5	27221	26547	25568	9530.3	24755	33719	1632.8	11318	6238	3836.3	14482	63962	1125.1	15723	0.237061	-1.78581	0.263336	0.989079	0.597194	0.984757	0.646444
P62890	60S ribosomal protein L30 OS=Rattus norvegicus GN=Rpl30 PE=3 SV=2	48252	17453	48621	82833	6615.4	2689.5	26586	40117	20107	16708	2768.7	19163	5624.1	4713.5	1670.9	92860	-1.37514	-1.74678	-0.910778	0.217326	0.126671	0.450563	0.783915
P62898	Cytochrome c, somatic OS=Rattus norvegicus GN=Cycs PE=1 SV=2	12418000	20308000	14219000	16959000	11088000	16459000	10926000	11714000	11567000	10972000	10771000	9383400	18832000	16074000	5906.4	15552000	-0.348593	-0.581893	-0.340654	0.866405	0.634828	0.873924	0.500996
P62902	60S ribosomal protein L31 OS=Rattus norvegicus GN=Rpl31 PE=2 SV=1	21436	31986	51278	45504	14687	5520.3	16833	71623	6133.6	3189.6	186370	185740	70427	22734	1812.2	10099	-0.467058	1.34451	-0.515542	0.977611	0.124183	0.971613	0.899088
P62914	60S ribosomal protein L11 OS=Rattus norvegicus GN=Rpl11 PE=1 SV=2	35295	17000	45063	38481	28888	34355	31885	44656	43292	34564	1621.7	28554	72837	19164	2880.1	50256	0.0413015	-0.330443	0.0955186	0.999921	0.974299	0.998978	0.424786
P62944	AP-2 complex subunit beta OS=Rattus norvegicus GN=Ap2b1 PE=1 SV=1	240510	126510	229850	175800	140950	249730	292740	427930	163260	251910	336200	404170	128880	230070	6401.5	206400	0.524389	0.580643	-0.434464	0.632014	0.536856	0.890018	0.780165
P62959	Histidine triad nucleotide-binding protein 1 OS=Rattus norvegicus GN=Hint1 PE=1 SV=5	235220	5027900	266250	346950	282710	424100	229560	389810	3575700	223780	232480	261570	4766100	427120	501710	305450	-2.14764	-0.452749	0.0301409	0.487348	0.959681	0.999978	0.603396
P62963	Profilin-1 OS=Rattus norvegicus GN=Pfn1 PE=1 SV=2	455830	200270	333380	185370	656930	424240	564700	696420	260680	327870	420210	562950	476450	201360	9528.7	344730	0.995443	0.419858	-0.186938	0.090739	0.847409	0.991279	0.874123
P62982	Ubiquitin-40S ribosomal protein S27a OS=Rattus norvegicus GN=Rps27a PE=1 SV=2	651550	595050	771370	993240	998810	936520	715170	1104000	900530	556680	639820	647700	541320	929070	9679.6	871520	0.318277	-0.133679	-0.356707	0.857051	0.991907	0.893877	0.573515
P63004	Platelet-activating factor acetylhydrolase IB subunit alpha OS=Rattus norvegicus GN=Pafah1b1 PE=1 SV=2	73488	63275	79472	105830	92431	112370	81026	135110	63215	47480	63298	61908	93542	144540	710.51	87012	0.386252	-0.44917	0.0166547	0.895542	0.925989	0.999991	0.522246
P63012	Ras-related protein Rab-3A OS=Rattus norvegicus GN=Rab3a PE=1 SV=1	676260	338510	569650	552910	743810	854110	971060	1116000	780160	921610	896110	895760	572530	1266800	25881	372310	0.785847	0.708921	0.0660915	0.362244	0.481285	0.999529	0.712311
P63018	Heat shock cognate 71 kDa protein OS=Rattus norvegicus GN=Hspa8 PE=1 SV=1	2087200	920800	2432700	2474300	2401700	2347600	1976400	2785600	2152800	1741200	2126000	2221100	1481800	2772900	30273	2323900	0.265053	0.0582476	-0.260185	0.936639	0.999385	0.964208	0.474814
P63025	Vesicle-associated membrane protein 3 OS=Rattus norvegicus GN=Vamp3 PE=1 SV=1	362300	37152	421850	460340	683360	64995	371690	560870	457890	323460	374760	461980	40019	55969	21361	313180	0.391253	0.336299	-1.57381	0.808355	0.875205	0.239457	0.901649
P63029	Translationally-controlled tumor protein OS=Rattus norvegicus GN=Tpt1 PE=1 SV=1	17822	24942	4692.1	22371	6421.4	12968	7794.9	10634	25098	6096.5	26330	4922.6	11253	15760	2295.2	109400	-0.884703	-0.161152	0.990194	0.949286	0.999308	0.659408	0.628143
P63036	DnaJ homolog subfamily A member 1 OS=Rattus norvegicus GN=Dnaja1 PE=1 SV=1	35180	90279	43959	50717	46523	49871	30956	36583	39135	4174.2	30510	45293	5629.9	55949	894.99	52669	-0.425282	-0.886067	-0.934963	0.882488	0.553304	0.521003	0.578287
P63039	60 kDa heat shock protein, mitochondrial OS=Rattus norvegicus GN=Hspd1 PE=1 SV=1	17024000	359450	17565000	13343000	19406000	13174000	17976000	16473000	11392000	14461000	15054000	14634000	5938000	6803300	13662	16012000	0.473018	0.201785	-0.747355	0.645654	0.96791	0.61987	0.788177
P63041	Complexin-1 OS=Rattus norvegicus GN=Cplx1 PE=1 SV=1	26466	81113	49148	89037	112190	128460	101640	136740	171650	145970	150120	153520	73116	112250	6578.6	106930	0.962842	1.33792	0.282267	0.328355	0.0381486	0.979958	0.894568
P63045	Vesicle-associated membrane protein 2 OS=Rattus norvegicus GN=Vamp2 PE=1 SV=2	1471500	165460	1732500	1611800	2390900	80999	1532500	2373300	1747700	1490700	1664200	1838200	62777	109300	24382	1256300	0.356525	0.436409	-1.77772	0.814081	0.681686	0.129372	0.95548
P63081	V-type proton ATPase 16 kDa proteolipid subunit OS=Rattus norvegicus GN=Atp6v0c PE=2 SV=1	57340	20448	31157	3868.9	148400	155690	12990	22263	128770	87105	5947.6	264290	4265.5	2982.4	1107.5	69066	1.5888	2.10735	-0.543141	0.296291	0.0248931	0.992467	0.954371
P63102	14-3-3 protein zeta/delta OS=Rattus norvegicus GN=Ywhaz PE=1 SV=1	1303500	563650	1429400	1582400	1453000	3229500	1611700	2207000	1270200	916400	1257300	1346600	1220700	1981200	8507.7	1623400	0.801096	-0.0263945	-0.0134106	0.267026	0.999978	0.999996	0.749205
P63245	Guanine nucleotide-binding protein subunit beta-2-like 1 OS=Rattus norvegicus GN=Gnb2l1 PE=1 SV=3	10400	9715.4	9534.4	22639	35339	2754.5	12216	6816.3	14142	2255.8	4876.4	18555	11982	24561	1256.9	29098	0.127641	-0.392675	0.355459	0.998382	0.973956	0.959103	0.45648
P63259	Actin, cytoplasmic 2 OS=Rattus norvegicus GN=Actg1 PE=1 SV=1	1048500	688390	975310	1016500	2082100	1890300	975480	1878400	171350	80206	110000	56895	1078400	2022400	46325	834820	0.872427	-3.15554	0.0948006	0.219084	0.168461	0.998614	0.972799
P63319	Protein kinase C gamma type OS=Rattus norvegicus GN=Prkcg PE=1 SV=1	32339	11192	4104.8	19219	13812	62843	43163	41713	16940	6472	3062.5	28942	15576	18811	4178.6	38212	1.27271	-0.270716	0.199654	0.191036	0.994792	0.99658	0.803687
P63322	Ras-related protein Ral-A OS=Rattus norvegicus GN=Rala PE=1 SV=1	188400	127610	231630	207850	125640	147780	190600	206710	246190	176660	166560	220480	98290	136900	11596	142040	-0.171681	0.100313	-0.958288	0.976318	0.99346	0.285532	0.742583
P63326	40S ribosomal protein S10 OS=Rattus norvegicus GN=Rps10 PE=2 SV=1	12734	2601.6	1943.6	4816.6	3083.1	7042	3141.6	2165.1	4789.9	3621.3	1036.8	2989.8	16033	2634.6	972.88	1594	-0.517866	-0.829041	-0.0573634	0.928874	0.81401	0.999823	0.470563
P63329	Serine/threonine-protein phosphatase 2B catalytic subunit alpha isoform OS=Rattus norvegicus GN=Ppp3ca PE=1 SV=1	586750	483990	704880	905670	3044500	911570	459580	684970	1035600	339870	463300	610700	424880	2026100	10377	2563500	0.927745	-0.130458	0.906155	0.60782	0.999427	0.630701	0.636508
P63331	Serine/threonine-protein phosphatase 2A catalytic subunit alpha isoform OS=Rattus norvegicus GN=Ppp2ca PE=1 SV=1	48712	25034	43313	42424	70587	96586	84601	102400	47262	48577	65485	59177	12081	88445	1488.5	44904	1.15106	0.467383	-0.118387	0.107805	0.88643	0.998796	0.844443
P67779	Prohibitin OS=Rattus norvegicus GN=Phb PE=1 SV=1	6627900	3772700	6425100	5926400	4787400	5289900	6897000	6721800	7147500	8266300	6766900	7599100	6744600	6901100	22907	5427700	0.0586499	0.388334	-0.252706	0.999256	0.777349	0.959607	0.555213
P68035	Actin, alpha cardiac muscle 1 OS=Rattus norvegicus GN=Actc1 PE=2 SV=1	1183000	542070	1200700	1566000	2500500	603920	1443900	1832700	1500700	1021900	1161200	1663600	302040	2542600	7914.1	903120	0.506503	0.251554	-0.258212	0.708286	0.962626	0.974714	0.578996
P68255	14-3-3 protein theta OS=Rattus norvegicus GN=Ywhaq PE=1 SV=1	7964.8	6365	9132.3	12015	20640	15756	7959.1	5702.6	5887.7	12913	4558.9	16354	7730.4	8790.4	1762.8	13177	0.496704	0.162745	-0.173342	0.859434	0.995715	0.996341	0.473803
P68370	Tubulin alpha-1A chain OS=Rattus norvegicus GN=Tuba1a PE=1 SV=1	9473.7	8594.6	3437.5	25428	34411	34140	9706.4	3329.2	3160.3	8739.9	8294.9	31340	4008.3	4481.6	3018.7	3880.1	0.797705	0.134928	-1.60876	0.560122	0.998104	0.633693	0.798701
P68403	Protein kinase C beta type OS=Rattus norvegicus GN=Prkcb PE=1 SV=3	65690	31934	68296	75907	83004	62485	68424	28017	40505	18441	126090	12507	31423	106760	2845.5	41637	0.000614348	-0.291809	-0.404771	1	0.973158	0.940474	0.432668
P68511	14-3-3 protein eta OS=Rattus norvegicus GN=Ywhah PE=1 SV=2	11823	4751.2	3176.6	17304	2678.9	6623.2	18655	21499	332.12	24766	23182	10626	946.65	4715.6	1155.5	7677.2	0.416488	0.668757	-1.35411	0.936021	0.731588	0.711846	0.736735
P69682	Adaptin ear-binding coat-associated protein 1 OS=Rattus norvegicus GN=Necap1 PE=1 SV=1	166820	13618	173130	230900	4356.6	4252.1	176980	274020	125630	117120	173510	172260	3791.9	265230	1580.4	11566	-0.346718	0.00996741	-1.05057	0.931517	0.999997	0.471997	0.609428
P69897	Tubulin beta-5 chain OS=Rattus norvegicus GN=Tubb5 PE=1 SV=1	960190	790230	1044100	1357400	1193700	1722900	973020	1325600	989430	742750	823420	1173500	909400	1947400	23741	943260	0.328949	-0.154951	-0.118771	0.904801	0.99294	0.996826	0.474679
P70470	Acyl-protein thioesterase 1 OS=Rattus norvegicus GN=Lypla1 PE=1 SV=1	127870	34764	165180	31135	272780	184650	118300	22467	61214	81206	14890	81702	115060	172030	6447.9	81565	0.736842	-0.586696	0.0635075	0.502519	0.895729	0.999695	0.72058
P70473	Alpha-methylacyl-CoA racemase OS=Rattus norvegicus GN=Amacr PE=1 SV=3	75065	36858	75577	59687	61686	54219	46545	73427	33184	39839	7010.7	43082	6975.5	12437	9042.9	60505	-0.0675681	-1.00559	-1.47437	0.999011	0.423875	0.216433	0.778671
P70478	Adenomatous polyposis coli protein OS=Rattus norvegicus GN=Apc PE=1 SV=1	11644	23390	57279	44699	32207	37962	33417	53447	56826	76065	80622	85698	1068500	53550	716.61	24136	0.196766	1.12686	3.06537	0.999973	0.986226	0.157597	0.791645
P70483	Striatin OS=Rattus norvegicus GN=Strn PE=1 SV=1	111890	72599	119900	109210	96666	201320	75412	104020	117590	120200	92781	94193	123790	99293	3993	61175	0.20702	0.0384288	-0.520907	0.972513	0.99983	0.828324	0.525446
P70500	CDP-diacylglycerol--inositol 3-phosphatidyltransferase OS=Rattus norvegicus GN=Cdipt PE=1 SV=1	102320	115690	115840	128880	57121	134930	159450	136290	139310	142370	152900	149570	226560	194630	7917.1	68674	0.0760925	0.336168	0.105341	0.99932	0.925591	0.997832	0.427763
P70550	Ras-related protein Rab-8B OS=Rattus norvegicus GN=Rab8b PE=1 SV=1	125990	20443	67207	47261	15804	6753.5	156500	6521	38888	14758	126810	25583	17310	3706.9	2324.5	6284.1	-0.491473	-0.340585	-3.13859	0.865577	0.941719	0.0899061	0.799873
P70581	Nucleoporin p58/p45 OS=Rattus norvegicus GN=Nupl1 PE=1 SV=1	69123	33736	44454	143620	42549	119900	19376	64399	38223	61214	69672	83854	179670	50401	456.72	55756	-0.240716	-0.201761	-0.0232413	0.986652	0.991631	0.999984	0.415388
P70583	Deoxyuridine 5'-triphosphate nucleotidohydrolase OS=Rattus norvegicus GN=Dut PE=2 SV=3	106130	41573	111560	46155	90500	79523	84894	94856	25380	98942	20760	20724	89798	33125	2541.1	115900	0.195634	-0.881289	-0.339574	0.979842	0.607474	0.941375	0.617807
P70584	Short/branched chain specific acyl-CoA dehydrogenase, mitochondrial OS=Rattus norvegicus GN=Acadsb PE=1 SV=1	9366.4	28878	17063	18573	26382	41276	9668.7	8647	38297	23770	27303	11243	11885	87132	2010.5	28138	0.218704	0.445553	0.805957	0.996673	0.966392	0.77172	0.467001
P70619	Glutathione reductase (Fragment) OS=Rattus norvegicus GN=Gsr PE=2 SV=2	199650	26161	212380	246260	149960	191110	205590	217240	157290	162760	190600	146390	194690	254160	1554.3	200240	0.158437	-0.0589661	-0.0730782	0.990837	0.999628	0.999297	0.417297
P70645	Bleomycin hydrolase OS=Rattus norvegicus GN=Blmh PE=1 SV=1	10154	33138	18011	18138	41285	12963	52151	9096.3	21428	27115	68374	7955.7	26449	3993.2	8754	33445	0.539878	0.652502	-0.129096	0.891739	0.806001	0.999123	0.50869
P80204	TGF-beta receptor type-1 OS=Rattus norvegicus GN=Tgfbr1 PE=1 SV=1	125280	172220	19353	56067	100170	138260	11051	56677	120110	146800	158120	152290	30925	8669	5206.6	131150	-0.28459	0.630505	-1.0837	0.9566	0.408589	0.44386	0.899245
P80432	Cytochrome c oxidase subunit 7C, mitochondrial OS=Rattus norvegicus GN=Cox7c PE=1 SV=2	1017100	1760700	737720	939330	332660	406680	155710	160230	329490	110010	99182	227440	457730	518160	4254.1	542910	-2.07775	-2.53973	-1.54841	0.00174456	0.000605397	0.00856425	0.990877
P81155	Voltage-dependent anion-selective channel protein 2 OS=Rattus norvegicus GN=Vdac2 PE=1 SV=2	11838000	6155200	12585000	12615000	9949800	10213000	10332000	11307000	10201000	9029500	9410100	8984600	9264100	11568000	32385	12881000	-0.0472391	-0.199105	-0.35611	0.999707	0.983082	0.925683	0.42971
P82471	Guanine nucleotide-binding protein G(q) subunit alpha OS=Rattus norvegicus GN=Gnaq PE=1 SV=2	79562	101370	142310	172750	123110	165290	237080	136500	154060	79053	91786	100810	123920	184360	3172.9	120540	0.416471	-0.220449	-0.199309	0.813981	0.982579	0.986787	0.545461
P82995	Heat shock protein HSP 90-alpha OS=Rattus norvegicus GN=Hsp90aa1 PE=1 SV=3	72230	28586	56786	98948	128300	108840	104140	88695	125610	147080	82025	112490	84399	201450	4158.3	72424	0.745013	0.864816	0.498468	0.69812	0.552518	0.910629	0.544046
P83565	39S ribosomal protein L40, mitochondrial OS=Rattus norvegicus GN=Mrpl40 PE=1 SV=2	89013	24852	2102.2	12726	1444.3	2400.1	104330	71132	2861.8	124340	1477.3	59001	13633	5457	1228.9	8814.5	0.478491	0.54434	-2.14319	0.915562	0.873448	0.57654	0.753991
P84083	ADP-ribosylation factor 5 OS=Rattus norvegicus GN=Arf5 PE=1 SV=2	560.34	2735.4	3064	3298	1753.6	518.93	5937.4	4148.1	1569.1	956.74	4033.2	368.41	2672.3	1114.5	716.43	2712.4	0.355691	-0.479361	-0.42056	0.985127	0.984642	0.988902	0.440324
P84087	Complexin-2 OS=Rattus norvegicus GN=Cplx2 PE=1 SV=1	417440	96806	564410	574040	830110	949300	762160	801000	139950	42446	86213	64639	631820	1121500	9290.2	524180	1.01614	-2.31015	0.468503	0.204833	0.414835	0.878391	0.947984
P84092	AP-2 complex subunit mu OS=Rattus norvegicus GN=Ap2m1 PE=1 SV=1	235380	142290	81277	85886	134040	115530	313110	314200	37087	219420	209820	384780	81688	91956	20595	159770	0.686565	0.643526	-0.622028	0.559385	0.623348	0.87689	0.782958
P84817	Mitochondrial fission 1 protein OS=Rattus norvegicus GN=Fis1 PE=1 SV=1	85985	82593	48868	69501	174370	242750	128630	110430	50948	94320	54633	121920	68867	6308	4973	161770	1.19331	0.165474	-0.246266	0.0537806	0.994587	0.988779	0.917136
P84850	D-2-hydroxyglutarate dehydrogenase, mitochondrial OS=Rattus norvegicus GN=D2hgdh PE=3 SV=1	858720	141160	828510	836450	683180	459200	874770	837440	783980	890860	768010	702830	109130	200350	950500	957690	0.0992346	0.239323	-0.265004	0.996993	0.954605	0.963051	0.468545
P84889	Vang-like protein 2 OS=Rattus norvegicus GN=Vangl2 PE=2 SV=1	8699.8	29972	24190	33188	5720.7	28935	25461	36078	8894.8	7794.1	21725	39708	46260	30845	1637.8	3469.6	0.0021748	-0.298056	-0.224427	1	0.981672	0.991382	0.417592
P84903	Stromal interaction molecule 1 OS=Rattus norvegicus GN=Stim1 PE=1 SV=1	146680	810150	48114	58493	15519	59591	27553	148920	11703	5381.2	22002	37901	172660	28999	1997.9	265470	-2.07963	-3.78797	-1.18068	0.0877404	0.0250329	0.302591	0.897841
P85108	Tubulin beta-2A chain OS=Rattus norvegicus GN=Tubb2a PE=1 SV=1	507890	1054800	483890	613980	710980	1242600	423910	619740	525340	291390	343650	576390	480350	860400	20127	492410	0.1719	-0.615323	-0.521644	0.979061	0.709572	0.786663	0.621319
P85834	Elongation factor Tu, mitochondrial OS=Rattus norvegicus GN=Tufm PE=1 SV=1	5350200	1534600	5152200	4925900	4755600	4956100	5533500	5118800	4893000	6483900	5610500	5756400	2194100	2518600	6721	5149700	0.263638	0.42309	-0.781389	0.88811	0.615058	0.443837	0.868016
P85845	Fascin OS=Rattus norvegicus GN=Fscn1 PE=1 SV=2	295730	263860	274230	271190	385090	391210	221820	255660	252970	137720	162960	292580	268280	331310	15731	310370	0.182225	-0.384938	-0.255457	0.978664	0.90178	0.963267	0.496712
P85968	6-phosphogluconate dehydrogenase, decarboxylating OS=Rattus norvegicus GN=Pgd PE=1 SV=1	206830	5158000	3146400	3260500	3501300	79323	236290	282850	119480	274690	150320	1584700	6199200	79030	7325.5	235460	-1.52171	-2.46695	-0.852158	0.204511	0.0708473	0.528675	0.824753
P85969	Beta-soluble NSF attachment protein OS=Rattus norvegicus GN=Napb PE=1 SV=1	224330	107460	240660	309950	308940	484890	268990	422310	272240	217760	285590	250220	246670	504680	3397.6	354010	0.751085	0.217259	0.329439	0.503577	0.986935	0.951781	0.553831
P85970	Actin-related protein 2/3 complex subunit 2 OS=Rattus norvegicus GN=Arpc2 PE=1 SV=1	18290	21919	2906.1	18633	12473	20425	3512.4	24122	16686	8454.4	16855	15355	13107	12399	2011.1	25396	-0.0286872	-0.106591	-0.22277	0.999971	0.998659	0.989436	0.413212
P85971	6-phosphogluconolactonase OS=Rattus norvegicus GN=Pgls PE=1 SV=1	97430	55683	93498	82644	39611	86046	60770	85428	42992	72963	74278	20582	38224	91879	3128.1	32976	-0.276368	-0.643228	-0.986223	0.925296	0.579894	0.302863	0.655463
P97519	Hydroxymethylglutaryl-CoA lyase, mitochondrial OS=Rattus norvegicus GN=Hmgcl PE=2 SV=1	173060	84440	163290	123330	137530	63265	166830	161470	137630	115720	121970	110840	118030	218220	7464.3	160340	-0.0403981	-0.162494	-0.110346	0.999894	0.993479	0.997651	0.412279
P97521	Mitochondrial carnitine/acylcarnitine carrier protein OS=Rattus norvegicus GN=Slc25a20 PE=1 SV=1	104980	281880	88879	137000	126650	149630	53768	80195	157820	48010	69974	114570	106750	408860	5272.5	127440	-0.578794	-0.650416	0.081439	0.870304	0.835417	0.999132	0.505414
P97532	3-mercaptopyruvate sulfurtransferase OS=Rattus norvegicus GN=Mpst PE=1 SV=3	198410	32564	156240	104580	204060	18615	180190	158990	161840	211890	149070	216580	92545	70276	12624	171090	0.192144	0.588262	-0.505053	0.98109	0.53644	0.859697	0.725843
P97536	Cullin-associated NEDD8-dissociated protein 1 OS=Rattus norvegicus GN=Cand1 PE=1 SV=1	87295	28868	96055	120130	104140	131660	89201	132670	73344	53231	76943	53903	24911	109170	1987.2	92628	0.461616	-0.368565	-0.539262	0.730578	0.927321	0.829913	0.698958
P97546	Neuroplastin OS=Rattus norvegicus GN=Nptn PE=1 SV=2	172790	245090	190330	201680	266990	519530	154460	196380	175880	20789	22062	37988	245740	84129	2735.9	211300	0.489891	-1.65754	-0.574372	0.622178	0.182534	0.75792	0.929836
P97571	Calpain-1 catalytic subunit OS=Rattus norvegicus GN=Capn1 PE=1 SV=1	29201	31920	41261	37899	19830	29844	15356	9076.2	14121	16851	8214.8	20656	34242	4346.7	2442.8	64309	-0.920653	-1.22907	-0.413259	0.564323	0.395321	0.901066	0.616129
P97576	GrpE protein homolog 1, mitochondrial OS=Rattus norvegicus GN=Grpel1 PE=1 SV=2	511850	165970	286620	148380	666460	555700	578490	438140	161170	600590	456400	612290	35950	42856	8168.4	353560	1.0085	0.717978	-1.33689	0.0501928	0.340299	0.397705	0.988551
P97612	Fatty-acid amide hydrolase 1 OS=Rattus norvegicus GN=Faah PE=1 SV=1	49958	4488.7	20564	13495	15324	8394.5	21186	12164	29800	16051	12376	8470.2	6403.7	10407	590.89	7113.7	-0.633076	-0.408144	-1.85209	0.726499	0.887981	0.15996	0.721852
P97615	Thioredoxin, mitochondrial OS=Rattus norvegicus GN=Txn2 PE=2 SV=1	348040	257430	331460	353140	304890	378850	463450	497850	486460	457970	466690	440580	342960	439160	4123.2	509030	0.350673	0.521401	0.00580708	0.912779	0.72774	0.999999	0.507817
P97633	Casein kinase I isoform alpha OS=Rattus norvegicus GN=Csnk1a1 PE=2 SV=1	4679.6	9261.4	12464	2007.3	2305.7	45794	4983.3	13157	2578.6	5055.7	18788	34529	9855.3	16019	559.59	7357.4	1.22119	1.10114	0.250136	0.516467	0.63702	0.997286	0.610017
P97686	Neuronal cell adhesion molecule OS=Rattus norvegicus GN=Nrcam PE=1 SV=2	9826.1	3652.5	9773.8	3227.2	3812.8	1438.4	7422.5	5493.2	1556.9	7016.8	12817	6137	5589.2	4887.2	2636.9	12309	-0.543569	0.0560027	-0.0587868	0.917815	0.999807	0.999802	0.440324
P97697	Inositol monophosphatase 1 OS=Rattus norvegicus GN=Impa1 PE=1 SV=2	3253.7	44937	4671.3	4855.7	5558.5	17839	16522	1289	6661.4	2846.8	3704.4	16364	4653.5	5469.4	642.78	14686	-0.486072	-0.964558	-1.18125	0.898788	0.639531	0.531072	0.559281
P97700	Mitochondrial 2-oxoglutarate/malate carrier protein OS=Rattus norvegicus GN=Slc25a11 PE=2 SV=3	4033500	2296000	4171700	4135200	2633700	2587200	2870900	3121800	5168400	4340100	5095600	4574000	3294300	4016000	14958	3992500	-0.384311	0.389899	-0.370973	0.858269	0.722768	0.869066	0.712899
P97710	Tyrosine-protein phosphatase non-receptor type substrate 1 OS=Rattus norvegicus GN=Sirpa PE=1 SV=1	16162	91342	4201.4	15269	19163	11536	10465	11903	6979.4	3943.1	3907.4	8391.9	23097	14213	659.99	5345.1	-1.25865	-2.45099	-1.5516	0.280808	0.0650408	0.183893	0.836574
P97829	Leukocyte surface antigen CD47 OS=Rattus norvegicus GN=Cd47 PE=1 SV=1	128700	16846	68733	173020	201950	298270	270630	330110	152800	192000	217920	173140	148030	217350	3595.5	72819	1.50724	0.925984	0.189928	0.00931003	0.384832	0.994594	0.953133
P97839	Disks large-associated protein 4 OS=Rattus norvegicus GN=Dlgap4 PE=2 SV=1	64611	40306	68670	19182	39350	22884	22621	46163	18028	60491	23610	34937	47220	128850	1041.3	48255	-0.557108	-0.492002	0.225399	0.91166	0.933131	0.985143	0.496151
P97849	Long-chain fatty acid transport protein 1 OS=Rattus norvegicus GN=Slc27a1 PE=2 SV=1	215120	54866	225200	233720	248380	101920	177700	173770	207870	276320	213300	304670	112550	115150	21329	130360	-0.0547345	0.459308	-0.942055	0.999337	0.601697	0.391188	0.858493
P97852	Peroxisomal multifunctional enzyme type 2 OS=Rattus norvegicus GN=Hsd17b4 PE=1 SV=3	53650	28036	59881	85991	75819	73453	19985	63590	75436	13864	25684	30633	73525	51089	4800.2	19452	0.033148	-0.644056	-0.612218	0.999927	0.800226	0.818874	0.518432
P98166	Very low-density lipoprotein receptor OS=Rattus norvegicus GN=Vldlr PE=2 SV=1	304810	14722	367750	494710	218530	17048	277150	379800	266810	48820	5075.1	21187	32960	285010	1358.3	1044700	-0.405251	-1.78961	0.206653	0.958769	0.473863	0.990071	0.655107
Q00715	Histone H2B type 1 OS=Rattus norvegicus PE=1 SV=2	277020	584420	341890	331420	299670	350060	282040	250720	302410	280360	225290	285170	160620	311750	2048.5	252470	-0.376176	-0.489407	-1.0782	0.790695	0.64996	0.156088	0.718924
Q00972	[3-methyl-2-oxobutanoate dehydrogenase [lipoamide]] kinase, mitochondrial OS=Rattus norvegicus GN=Bckdk PE=1 SV=2	91857	59463	40150	87821	139330	67401	58985	53844	68298	71268	78910	55928	64473	56241	2034.8	137410	0.194318	-0.0254676	-0.102377	0.988481	0.999978	0.998609	0.418407
Q00981	Ubiquitin carboxyl-terminal hydrolase isozyme L1 OS=Rattus norvegicus GN=Uchl1 PE=1 SV=2	429330	78002	381520	396060	436830	307400	594920	847420	598570	532580	631690	576060	102040	233890	9218.1	175450	0.767	0.864161	-1.30343	0.180923	0.0877164	0.3113	0.991356
Q01066	Calcium/calmodulin-dependent 3',5'-cyclic nucleotide phosphodiesterase 1B OS=Rattus norvegicus GN=Pde1b PE=2 SV=1	50002	11165000	1115400	101350	574950	1110400	670880	1102700	26102	808440	43767	856670	2900900	1419900	3360.1	925200	-1.84563	-2.84104	-1.24382	0.184108	0.0820186	0.365857	0.820229
Q01177	Plasminogen OS=Rattus norvegicus GN=Plg PE=2 SV=2	10959	16391	21607	17436	1017.2	33195	2109.1	3156.7	9352.9	2677.3	12193	12755	20851	17330	1137.9	16234	-0.749982	-0.844356	-0.257169	0.766981	0.714976	0.979562	0.503203
Q01205	Dihydrolipoyllysine-residue succinyltransferase component of 2-oxoglutarate dehydrogenase complex, mitochondrial OS=Rattus norvegicus GN=Dlst PE=1 SV=2	5087600	2388900	3913200	3881900	3398900	3571200	4197000	3341800	1949600	3069300	2721100	3290300	4743900	5767600	7649.2	3353700	-0.0739131	-0.469379	-0.138587	0.998782	0.836642	0.992509	0.450679
Q01818	Chromaffin granule amine transporter OS=Rattus norvegicus GN=Slc18a1 PE=2 SV=1	1115.8	39089	5497.2	16261	22557	40208	6387.5	29687	787.16	29840	31899	1216.6	13475	9029.3	4525	2008.7	0.673681	0.0408545	-1.09346	0.72185	0.999953	0.785624	0.680858
Q01986	Dual specificity mitogen-activated protein kinase kinase 1 OS=Rattus norvegicus GN=Map2k1 PE=1 SV=2	4521.7	26065	12666	17281	22711	19457	2673.4	4388.3	9033.1	10011	12875	16872	22705	21610	646.46	9254	-0.29821	-0.311121	-0.159034	0.97627	0.973537	0.995663	0.417892
Q01992	Mitochondrial intermediate peptidase OS=Rattus norvegicus GN=Mipep PE=1 SV=1	81024	49467	84454	77703	83418	69495	93500	102870	78676	91329	102120	96355	52186	70433	3604.2	96624	0.25523	0.33242	-0.393112	0.9592	0.91007	0.927741	0.540458
Q02253	Methylmalonate-semialdehyde dehydrogenase [acylating], mitochondrial OS=Rattus norvegicus GN=Aldh6a1 PE=1 SV=1	569640	207670	490100	588850	621040	398130	432950	460110	473590	447990	460740	704310	657190	355720	16125	797630	0.0428573	0.168776	-0.0231867	0.999842	0.98885	0.999975	0.414516
Q02563	Synaptic vesicle glycoprotein 2A OS=Rattus norvegicus GN=Sv2a PE=1 SV=2	130640	151360	158510	134220	250690	227970	155340	196440	230290	129960	136440	177230	46595	293560	3922.5	97636	0.530992	0.229693	-0.379773	0.646321	0.969218	0.928168	0.645209
Q03114	Cyclin-dependent-like kinase 5 OS=Rattus norvegicus GN=Cdk5 PE=1 SV=1	9232.6	64550	8856.8	16649	11733	9920.1	10453	5105.5	5974.6	4096.9	3185.6	4529.5	57770	15078	645.58	12233	-1.41587	-2.48083	-0.211883	0.474889	0.238819	0.988903	0.735575
Q03346	Mitochondrial-processing peptidase subunit beta OS=Rattus norvegicus GN=Pmpcb PE=1 SV=3	465990	267410	416320	328110	411680	372350	674750	696970	290350	444200	379340	342310	432520	404360	8098.3	394330	0.54471	-0.0212718	-0.253945	0.573283	0.999973	0.968999	0.647252
Q03348	Receptor-type tyrosine-protein phosphatase alpha OS=Rattus norvegicus GN=Ptpra PE=1 SV=1	29394	33743	47796	37942	120020	112440	93850	71501	174690	25341	8891	121920	206350	247180	927.59	168850	1.41798	1.15204	2.06584	0.648247	0.826066	0.127256	0.745093
Q03555	Gephyrin OS=Rattus norvegicus GN=Gphn PE=1 SV=3	45468	29481	114780	119330	111940	119740	80786	122950	76973	61637	82875	84655	61774	102640	4600.6	18510	0.494512	-0.0136907	-0.720802	0.684687	0.999995	0.715079	0.725232
Q04970	GTPase NRas OS=Rattus norvegicus GN=Nras PE=1 SV=1	47681	36577	57109	47949	69490	32859	61271	80947	20276	47563	54714	55203	2377.9	21020	645.9	46120	0.369433	-0.0908981	-1.432	0.845333	0.998191	0.300454	0.824949
Q05140	Clathrin coat assembly protein AP180 OS=Rattus norvegicus GN=Snap91 PE=1 SV=1	143320	42376	193010	206390	218410	239640	212870	349610	174260	136930	205840	153100	106750	317060	2219.7	213590	0.802573	0.195768	0.128541	0.351669	0.987852	0.996548	0.64703
Q05175	Brain acid soluble protein 1 OS=Rattus norvegicus GN=Basp1 PE=1 SV=2	303440	214500	295080	298510	580490	822040	291240	409810	387160	213310	224600	374380	434860	1071800	7935.4	281120	0.9203	0.109826	0.692012	0.515221	0.999353	0.777162	0.592317
Q05683	Glutamate decarboxylase 2 OS=Rattus norvegicus GN=Gad2 PE=1 SV=1	205230	85536	153600	192470	250030	186240	153910	278580	15855	60207	100110	44856	128140	151300	9533.9	129870	0.448036	-1.52669	-0.604509	0.716124	0.243224	0.754399	0.897206
Q05695	Neural cell adhesion molecule L1 OS=Rattus norvegicus GN=L1cam PE=2 SV=3	33816	22125	34975	26736	8816.5	5833.9	34124	33123	6886.7	37968	34654	7155.9	12279	5888.3	1473.9	7081.9	-0.522636	-0.441011	-2.13837	0.796201	0.856772	0.103298	0.770726
Q05962	ADP/ATP translocase 1 OS=Rattus norvegicus GN=Slc25a4 PE=1 SV=3	20560000	21848000	18416000	18917000	22048000	30786000	19833000	19493000	5401300	6225700	7347800	6394400	24171000	4294800	12283	22537000	0.208819	-1.65224	-0.644398	0.913008	0.0283989	0.433675	0.964207
Q05982	Nucleoside diphosphate kinase A OS=Rattus norvegicus GN=Nme1 PE=1 SV=1	53370	22293	40925	51425	79691	141880	52708	68960	50057	9128.4	45018	83192	117140	42072	1444.2	184070	1.03064	0.157513	1.03688	0.570959	0.998945	0.565614	0.61993
Q06647	ATP synthase subunit O, mitochondrial OS=Rattus norvegicus GN=Atp5o PE=1 SV=1	16955000	10134000	18360000	18273000	19896000	24572000	18394000	19076000	23061000	22275000	22849000	21401000	18394000	17422000	279200	24309000	0.362741	0.491482	-0.0771427	0.759617	0.508611	0.997734	0.651388
Q07116	Sulfite oxidase, mitochondrial OS=Rattus norvegicus GN=Suox PE=1 SV=2	46898	44070	51823	15775	39874	39864	53990	29619	40961	69576	60042	59198	23059	32859	2029	41939	0.0428565	0.535151	-0.666729	0.99987	0.716454	0.819533	0.667656
Q07205	Eukaryotic translation initiation factor 5 OS=Rattus norvegicus GN=Eif5 PE=1 SV=1	5290.4	46806	6503.1	8334.2	6930.3	12855	11486	12347	1566.3	8315.7	4546.3	12432	8359.5	6250.8	981.3	8553.6	-0.617799	-1.31726	-1.471	0.771406	0.357775	0.300611	0.681689
Q07647	Solute carrier family 2, facilitated glucose transporter member 3 OS=Rattus norvegicus GN=Slc2a3 PE=1 SV=1	14263	52654	19300	23540	7286.4	3596.6	7296.1	10177	13075	11437	28963	9181	118570	48846	7590.3	33797	-1.95258	-0.808788	0.927832	0.737219	0.934254	0.598665	0.779776
Q07803	Elongation factor G, mitochondrial OS=Rattus norvegicus GN=Gfm1 PE=1 SV=2	132930	102730	106390	109300	144670	95894	126350	108780	127600	125440	132050	173340	32617	42380	5590.4	140280	0.0757872	0.30713	-1.03107	0.997785	0.859519	0.334774	0.817811
Q08163	Adenylyl cyclase-associated protein 1 OS=Rattus norvegicus GN=Cap1 PE=1 SV=3	137970	32414	147120	128860	191650	101320	163900	222600	123250	134940	150220	159480	78505	158490	10792	112960	0.606189	0.347391	-0.307233	0.51595	0.89142	0.956523	0.690272
Q08415	Kynurenine--oxoglutarate transaminase 1, mitochondrial OS=Rattus norvegicus GN=Ccbl1 PE=1 SV=1	66455	63256	62643	73877	98932	67608	80938	24866	87749	118160	116330	47722	25114	51433	3765	85418	0.0327515	0.474695	-0.683844	0.999923	0.746224	0.761414	0.681301
Q09073	ADP/ATP translocase 2 OS=Rattus norvegicus GN=Slc25a5 PE=1 SV=3	14310000	17415000	13399000	8738500	15239000	20875000	13342000	13049000	4277200	4346100	4180000	4120600	19367000	320550	28865	21726000	0.21469	-1.67022	-0.378173	0.965145	0.189196	0.903656	0.828263
Q09326	Alpha-1,6-mannosyl-glycoprotein 2-beta-N-acetylglucosaminyltransferase OS=Rattus norvegicus GN=Mgat2 PE=1 SV=1	21019	15224	18259	6388.2	7639.7	34287	11156	8309.9	33253	18213	26802	14210	11983	49063	1973.9	18062	0.0118547	0.6029	0.41317	0.999999	0.863538	0.959172	0.456142
Q0VGK4	Glycerophosphodiester phosphodiesterase domain-containing protein 1 OS=Rattus norvegicus GN=Gdpd1 PE=2 SV=1	663140	94970	787760	1089800	393370	55399	608010	765580	522830	490070	522670	384340	146520	552670	2260	649440	-0.532363	-0.457131	-0.96426	0.70313	0.77785	0.330651	0.616366
Q0ZHH6	Atlastin-3 OS=Rattus norvegicus GN=Atl3 PE=2 SV=2	109990	1943800	124070	160420	135170	217510	87492	101760	85227	88410	97654	113870	432130	133960	13875	138420	-2.10926	-2.60191	-1.70262	0.0865477	0.0530873	0.142743	0.878666
Q1H5H1	Selenoprotein T OS=Rattus norvegicus GN=Selt PE=2 SV=2	39491	14222	27698	57562	19942	27120	25252	47416	741.66	6813.5	0	28269	11550	9710.5	1086.6	25155	-0.21502	-1.9558	-1.54874	0.96552	0.0684942	0.127697	0.891799
Q1HAQ0	Lysophosphatidylcholine acyltransferase 1 OS=Rattus norvegicus GN=Lpcat1 PE=2 SV=2	2764.4	3082.4	5220.8	3411.9	8269.5	3534.6	1779.7	5408.5	2538.7	4502.9	3667.4	6279.9	4430.2	6850.7	733.39	9549.6	0.391403	0.230581	0.574606	0.970711	0.994691	0.898455	0.432757
Q1HCL7	NAD kinase 2, mitochondrial OS=Rattus norvegicus GN=Nadk2 PE=2 SV=1	352680	32388	232160	114310	58295	47830	313170	322200	67205	304570	332820	41798	100350	12483	3009.7	169810	0.0195042	0.0290026	-1.35667	0.999981	0.999922	0.330064	0.715686
Q1WIM2	Cell adhesion molecule 2 OS=Rattus norvegicus GN=Cadm2 PE=1 SV=2	32308	39438	49404	266900	56491	104420	44874	142170	147210	66427	46848	57037	7572.1	19954	3749.1	130910	-0.157342	-0.289386	-1.2586	0.991741	0.959416	0.395409	0.609144
Q1WIM3	Cell adhesion molecule 3 OS=Rattus norvegicus GN=Cadm3 PE=2 SV=1	43987	51091	57822	71761	38513	53034	20966	67496	27676	26304	12973	5712.3	26742	255770	558.11	60711	-0.319681	-1.62841	0.613741	0.988982	0.706158	0.833214	0.670996
Q2LAP6	Testin OS=Rattus norvegicus GN=Tes PE=1 SV=1	14504	35235	10205	17402	52384	40743	43958	14541	7583.1	11393	6953.5	8187.8	49910	23651	2551.1	131140	0.971119	-1.18082	1.42199	0.815638	0.955988	0.423404	0.738918
Q2TA68	Dynamin-like 120 kDa protein, mitochondrial OS=Rattus norvegicus GN=Opa1 PE=1 SV=1	1444200	102160	1423800	1215000	1575000	675170	1695200	1564700	1799800	1838600	1794000	1543500	131980	826050	25187	1920800	0.396788	0.737097	-0.527233	0.796529	0.23337	0.815928	0.873463
Q32PX9	Lactation elevated protein 1 OS=Rattus norvegicus GN=Lace1 PE=2 SV=1	2726.2	59195	29650	2266.8	36322	38684	24842	24179	14438	12962	37663	14046	16349	33572	2918.2	2639.3	0.40241	-0.24633	-0.758243	0.900418	0.986708	0.816719	0.587136
Q3B7D0	Oxygen-dependent coproporphyrinogen-III oxidase, mitochondrial OS=Rattus norvegicus GN=Cpox PE=2 SV=1	46873	20985	44730	46917	40710	43556	46081	52993	3470.8	10341	6302.1	14995	43786	145190	7470.4	56294	0.20092	-2.18369	0.664055	0.995027	0.59358	0.783277	0.742371
Q3B7T9	Rab11 family-interacting protein 1 OS=Rattus norvegicus GN=Rab11fip1 PE=2 SV=1	6948.4	17517	14778	7199.9	1549.8	20326	6136.4	3806.2	2877.1	7306.2	10961	18426	12153	36912	1743.4	6487.9	-0.545609	-0.231052	0.302971	0.93951	0.993066	0.973831	0.470608
Q3B7U9	Peptidyl-prolyl cis-trans isomerase FKBP8 OS=Rattus norvegicus GN=Fkbp8 PE=2 SV=1	181860	67502	245870	198630	205930	194860	185090	196180	176760	211690	198640	113890	148380	138000	8996.4	206990	0.172631	0.0147245	-0.465909	0.983107	0.999989	0.851976	0.501395
Q3B8N8	Pescadillo homolog OS=Rattus norvegicus GN=Pes1 PE=2 SV=1	47733	215450	48425	48740	71853	24439	34513	79727	82446	75281	63574	81953	7029.9	47165	21796	30141	-0.775351	-0.248864	-1.76353	0.477289	0.946725	0.0785231	0.822405
Q3KR86	MICOS complex subunit Mic60 (Fragment) OS=Rattus norvegicus GN=Immt PE=1 SV=1	5872400	1872500	5775200	5276000	6160800	4305100	5471600	5415600	7233200	6755100	6224500	6559500	3666800	5329600	17140	5668100	0.184012	0.510308	-0.35642	0.974889	0.562681	0.906397	0.691745
Q3KRD0	Aspartate--tRNA ligase, mitochondrial OS=Rattus norvegicus GN=Dars2 PE=1 SV=1	16794	5419.3	27910	30241	1479.4	13241	12592	13701	17933	17474	20437	9345.2	20206	13849	557.96	7505.8	-0.970459	-0.301922	-0.932092	0.496472	0.947503	0.520906	0.604343
Q3KRE0	ATPase family AAA domain-containing protein 3 OS=Rattus norvegicus GN=Atad3 PE=1 SV=1	1029100	129270	909270	748800	1050000	763420	1166200	1135200	843060	1216900	1139100	1142300	568380	863650	41551	879470	0.546957	0.624274	-0.25934	0.580671	0.448408	0.968492	0.762306
Q3KRE8	Tubulin beta-2B chain OS=Rattus norvegicus GN=Tubb2b PE=1 SV=1	2648900	1006000	1336800	3108600	4007900	4081100	2980600	4200700	1467800	2667600	3075000	3758500	824970	1876200	17743	1173800	0.914681	0.437372	-1.0572	0.0263763	0.652103	0.328397	0.991708
Q3MID3	ADP-ribosylation factor GTPase-activating protein 2 OS=Rattus norvegicus GN=Arfgap2 PE=2 SV=1	4379	13513	3914.7	80760	34187	15062	3738.3	32661	4187.8	3857	9428.3	3281.5	7794.7	28368	2635.3	62903	-0.260066	-2.30506	-0.0122285	0.988862	0.425271	0.999998	0.629215
Q3MIE4	Synaptic vesicle membrane protein VAT-1 homolog OS=Rattus norvegicus GN=Vat1 PE=1 SV=1	141330	38382	228960	215660	215690	125130	139000	188930	110120	22434	36360	32559	19248	92824	9601.7	151590	0.0991536	-1.63173	-1.19202	0.994812	0.106341	0.231106	0.908088
Q3T1K5	F-actin-capping protein subunit alpha-2 OS=Rattus norvegicus GN=Capza2 PE=1 SV=1	30029	83471	38868	55034	38634	31229	38752	60086	6417.3	45540	48701	67536	17836	66261	6550.1	62589	-0.297961	-0.302301	-0.436674	0.966115	0.964845	0.914218	0.429522
Q3ZBA0	Tectonin beta-propeller repeat-containing protein 1 OS=Rattus norvegicus GN=Tecpr1 PE=2 SV=1	28103	24977	25856	106210	16131	16884	13676	23132	27606	33389	37614	162190	222670	229720	486.32	49332	-1.40689	0.494275	1.43962	0.922492	0.976002	0.315449	0.786371
Q498R3	DnaJ homolog subfamily C member 10 OS=Rattus norvegicus GN=Dnajc10 PE=2 SV=2	267410	22888	13299	256110	204150	161970	32273	24878	228940	10059	17650	180050	55394	150890	809.54	184170	-0.40309	-0.358033	-0.516531	0.929997	0.947539	0.877402	0.440228
Q498U3	Solute carrier family 25 member 40 OS=Rattus norvegicus GN=Slc25a40 PE=2 SV=2	14440	13256	4475.5	21888	1168	13677	9911.9	16451	4854.1	1700.8	26534	5380	7535.1	17004	1733.3	6920.6	-0.391627	-0.490856	-0.703669	0.933996	0.889307	0.771571	0.464917
Q499N5	Acyl-CoA synthetase family member 2, mitochondrial OS=Rattus norvegicus GN=Acsf2 PE=2 SV=1	487750	134190	329470	404150	377860	315020	280430	375560	610320	578820	526610	766150	70790	227140	3928	314690	-0.00713766	0.872556	-1.1366	0.999999	0.0238252	0.228637	0.993832
Q4FZT0	Stomatin-like protein 2, mitochondrial OS=Rattus norvegicus GN=Stoml2 PE=1 SV=1	269760	110610	159720	169700	196900	156960	382590	274120	107990	527040	386490	565100	91696	208760	6126.5	132110	0.509705	1.16049	-0.694182	0.784309	0.0401642	0.829529	0.958058
Q4FZT2	Protein phosphatase methylesterase 1 OS=Rattus norvegicus GN=Ppme1 PE=1 SV=2	44789	18535	60174	75519	41451	49875	35635	54497	38555	17717	22575	59727	30356	30957	2508.6	47420	-0.133256	-0.522235	-0.839195	0.994683	0.831119	0.60952	0.533526
Q4FZT8	SPRY domain-containing protein 4 OS=Rattus norvegicus GN=Spryd4 PE=2 SV=1	283480	356700	220440	305450	163210	380070	204410	211520	144230	185070	228160	179300	263850	117700	4665.9	447050	-0.281736	-0.662388	-0.484806	0.932168	0.600697	0.77126	0.521298
Q4FZU1	Ubiquinone biosynthesis protein COQ4 homolog, mitochondrial OS=Rattus norvegicus GN=Coq4 PE=2 SV=1	84740	91831	91770	97014	123750	68293	50538	57135	64340	55816	52221	716830	3617800	122310	2925.6	35800	-0.285703	1.28322	3.37057	0.999976	0.98811	0.161728	0.797366
Q4FZX5	Methionine-R-sulfoxide reductase B2, mitochondrial OS=Rattus norvegicus GN=Msrb2 PE=2 SV=1	81204	87615	77736	83913	24918	95115	90258	78382	84982	113440	117980	97448	114190	161380	3375.8	28090	-0.195074	0.324597	-0.106104	0.988933	0.922718	0.997848	0.468125
Q4FZY0	EF-hand domain-containing protein D2 OS=Rattus norvegicus GN=Efhd2 PE=1 SV=1	61863	711300	55670	25798	103780	216620	56293	106100	80100	45398	59132	84322	35132	141690	4089.5	60232	-0.823897	-1.66795	-1.82541	0.53509	0.155887	0.127357	0.801391
Q4G064	2-methoxy-6-polyprenyl-1,4-benzoquinol methylase, mitochondrial OS=Rattus norvegicus GN=Coq5 PE=2 SV=1	116130	199540	60916	153470	75709	47852	259870	227950	14439	227780	245700	293570	17067	8741	10542	53673	0.205927	0.560081	-2.55778	0.972527	0.54211	0.10265	0.961912
Q4G069	Regulator of microtubule dynamics protein 1 OS=Rattus norvegicus GN=Rmdn1 PE=2 SV=1	131640	29737	67727	39211	14726	31869	138370	119230	8980	141300	148020	118510	7710.3	7646.4	1421.9	20347	0.181069	0.635462	-2.85344	0.98862	0.531896	0.160267	0.943947
Q4KLY0	Centrosomal protein of 63 kDa OS=Rattus norvegicus GN=Cep63 PE=2 SV=1	322550	57824	381670	171250	661340	540050	174990	638810	3987.1	411970	203890	945920	8963.1	12063	20727	419310	1.11051	0.746466	-1.01737	0.139108	0.579725	0.773957	0.928619
Q4KLZ1	Transmembrane protein 186 OS=Rattus norvegicus GN=Tmem186 PE=2 SV=1	29541	46727	27868	21258	42018	45267	47185	46719	43470	47971	62212	48424	17933	4984.6	4963.6	30164	0.531027	0.688437	-1.11122	0.783407	0.571722	0.669748	0.827356
Q4KM73	UMP-CMP kinase OS=Rattus norvegicus GN=Cmpk1 PE=1 SV=2	283760	28589	26068	31932	360910	500580	28396	22149	235710	284800	244590	359520	108720	110350	6808.4	326170	1.3002	1.60248	0.575909	0.292022	0.0731919	0.93277	0.843981
Q4KM74	Vesicle-trafficking protein SEC22b OS=Rattus norvegicus GN=Sec22b PE=1 SV=3	36863	17742	37107	38528	37201	21318	42329	45895	12705	19098	32769	47589	10624	31461	22120	9212	0.172119	-0.215601	-0.826987	0.988188	0.984597	0.682846	0.564521
Q4KM98	Mitochondrial fission factor OS=Rattus norvegicus GN=Mff PE=1 SV=1	51791	28502	62365	50105	49725	23917	59217	51512	42800	60870	78759	40656	70640	57579	2687.6	30407	-0.0642164	0.210765	-0.25696	0.999629	0.98333	0.981474	0.435273
Q4QQV3	Protein FAM162A OS=Rattus norvegicus GN=Fam162a PE=2 SV=1	243630	48900	190740	155780	172810	248530	139140	146390	157780	314140	264740	191130	75429	251060	12195	199560	0.145516	0.537869	-0.247668	0.994014	0.690173	0.980083	0.572341
Q4QR80	28S ribosomal protein S25, mitochondrial OS=Rattus norvegicus GN=Mrps25 PE=2 SV=1	124870	82641	176510	109950	135260	95532	159560	145710	132030	132560	91444	108840	129710	163280	32873	131860	0.117974	-0.0875866	-0.109952	0.995748	0.998545	0.997111	0.417387
Q4QRB4	Tubulin beta-3 chain OS=Rattus norvegicus GN=Tubb3 PE=1 SV=1	235060	37519	236710	215850	382170	527960	356780	430280	208210	230120	275340	416060	74678	88327	2434.2	255310	1.22682	0.639649	-0.785297	0.0244152	0.618289	0.793845	0.974021
Q4V7C7	Actin-related protein 3 OS=Rattus norvegicus GN=Actr3 PE=1 SV=1	75530	115450	57383	98013	79974	114020	87390	118260	88116	55595	104970	96118	102990	72634	5108.6	118410	0.206376	-0.00658338	-0.211506	0.979122	1	0.985436	0.434469
Q4V7C8	Centrosomal protein of 55 kDa OS=Rattus norvegicus GN=Cep55 PE=2 SV=1	462270	88453	130710	158660	37069	10750	37909	299910	77189	63222	221450	20336	174560	60524	122540	84026	-1.1233	-1.13623	-0.927646	0.267798	0.260611	0.383494	0.726932
Q4V7D2	Protein rogdi homolog OS=Rattus norvegicus GN=Rogdi PE=2 SV=1	109600	978780	908850	618800	1002700	1255700	1115000	1126100	663810	944530	794840	1015800	591800	7958.6	7891.5	1721500	0.782386	0.386187	-0.167575	0.336061	0.88772	0.993851	0.718694
Q4V7E5	Peptide chain release factor 1-like, mitochondrial OS=Rattus norvegicus GN=Mtrf1l PE=2 SV=1	51172	28887	13447	25927	430880	32234	22999	148900	31642	21022	44794	345590	20284	281660	3864.7	49313	2.41058	1.89126	1.57211	0.133726	0.512831	0.744183	0.741842
Q4V7F3	Probable tRNA N6-adenosine threonylcarbamoyltransferase, mitochondrial OS=Rattus norvegicus GN=Osgepl1 PE=2 SV=1	10573	48776	11792	12203	5453.5	8347.4	18695	16913	10228	7591.4	12204	7787.8	24442	9802.7	820.3	20638	-0.754307	-1.14026	-0.581323	0.691363	0.459103	0.807194	0.569757
Q4V888	Type 2 phosphatidylinositol 4,5-bisphosphate 4-phosphatase OS=Rattus norvegicus GN=Tmem55a PE=2 SV=1	2337.3	33128	9809.5	5589.9	15409	6578.2	8136.6	3098.2	3727.4	7247.2	9051.4	31032	5408.3	18827	1963.5	10349	-0.614526	0.00547225	-0.47688	0.875175	1	0.928255	0.461959
Q4V891	Centrosomal protein POC5 OS=Rattus norvegicus GN=Poc5 PE=2 SV=1	8744.8	50201	30439	8181	15605	19213	2996.7	7022	14456	18810	109.96	1505	12643	49402	18041	3877.7	-1.1217	-1.48394	-0.21661	0.56728	0.418355	0.986889	0.640317
Q4V8B0	Oxidation resistance protein 1 OS=Rattus norvegicus GN=Oxr1 PE=2 SV=3	33541	29217	11464	12326	44424	17471	44063	46084	4511.2	38394	57739	64668	5579.2	12869	1741.2	44469	0.812898	0.933621	-0.420663	0.658416	0.512703	0.980337	0.712597
Q4V8B7	Inactive hydroxysteroid dehydrogenase-like protein 1 OS=Rattus norvegicus GN=Hsdl1 PE=2 SV=1	903640	409580	930850	813640	735440	1105800	727730	750460	661490	762750	733600	541710	105960	900270	2582.5	725460	0.118484	-0.179733	-0.818121	0.988908	0.973017	0.393139	0.694599
Q4V8C2	Centromere/kinetochore protein zw10 homolog OS=Rattus norvegicus GN=Zw10 PE=2 SV=3	42475	13104	20656	8610.4	8580.7	8464.6	3895.4	54681	96841	10008	4591.1	3373	3249.7	6537.5	959.64	5434.5	-0.166036	0.436379	-2.39051	0.997542	0.926212	0.496147	0.704795
Q4V8C8	Parafibromin OS=Rattus norvegicus GN=Cdc73 PE=2 SV=1	807.89	22346	2292.7	4723.7	5025.4	13636	2162.6	2427.8	17591	10822	6615.7	9235	3559	7602.2	2801.7	4761.3	-0.375786	0.552995	-0.688224	0.970559	0.802798	0.882952	0.622832
Q4V8F9	Hydroxysteroid dehydrogenase-like protein 2 OS=Rattus norvegicus GN=Hsdl2 PE=2 SV=1	129450	39091	29156	28773	172700	49663	74729	31375	15968	52951	49117	21922	52920	71422	3370.1	29034	0.536428	-0.694326	-0.53089	0.779625	0.857186	0.91907	0.668804
Q4V8J4	Glycerol-3-phosphate acyltransferase 3 OS=Rattus norvegicus GN=Agpat9 PE=2 SV=1	57503	16256	64596	74171	42164	2151.5	37754	44309	44393	39936	48431	9767.8	7458.1	40172	1152.4	51463	-0.749888	-0.576396	-1.0841	0.565679	0.716333	0.33505	0.629173
Q505J6	Mitochondrial glutamate carrier 2 OS=Rattus norvegicus GN=Slc25a18 PE=2 SV=2	1678100	1162900	1718500	1670600	1453600	1681800	1646000	1615100	1574000	1571000	1369000	1763300	2151700	1802600	8274.4	2211000	0.0380274	0.0108888	-0.0131493	0.999868	0.999998	0.999994	0.410786
Q505J9	ATPase family AAA domain-containing protein 1 OS=Rattus norvegicus GN=Atad1 PE=1 SV=1	348470	346560	223380	267740	154930	74237	305640	255700	125450	307030	269310	101250	80667	145540	10631	285470	-0.585436	-0.562743	-1.18331	0.558606	0.581027	0.133675	0.737536
Q52KK3	Solute carrier family 25 member 51 OS=Rattus norvegicus GN=Slc25a51 PE=2 SV=1	12923	47081	1899.6	11671	64073	8184.3	3552.5	37879	10296	15424	113420	75188	14198	18589	6855.4	7504.3	0.62781	1.54254	-0.642051	0.90512	0.0946408	0.970036	0.885902
Q561S0	NADH dehydrogenase [ubiquinone] 1 alpha subcomplex subunit 10, mitochondrial OS=Rattus norvegicus GN=Ndufa10 PE=1 SV=1	5965900	4404000	5741500	5270200	4083800	4545000	5451800	5169800	2557300	3201800	3228700	2836200	4718800	4273200	65928	5328500	-0.151481	-0.854652	-0.571661	0.983617	0.374534	0.636731	0.640235
Q562B5	Serine/threonine-protein phosphatase PGAM5, mitochondrial OS=Rattus norvegicus GN=Pgam5 PE=2 SV=1	55744	8063.8	49163	23420	14529	37263	60292	77217	14300	31201	27221	13975	24667	23898	4815.9	13105	0.472936	-0.653692	-1.03663	0.786039	0.81597	0.607067	0.771346
Q566R0	Acyl-coenzyme A thioesterase THEM4 OS=Rattus norvegicus GN=Them4 PE=2 SV=1	600690	320120	447840	469950	295330	156940	504050	582550	293430	551890	434750	281740	359970	367920	30859	486440	-0.256736	-0.235389	-0.562243	0.944724	0.955722	0.691156	0.480566
Q58FK9	Kynurenine--oxoglutarate transaminase 3 OS=Rattus norvegicus GN=Ccbl2 PE=2 SV=1	941500	81404	964530	918990	771140	482660	833310	964770	897280	919540	956880	833310	455140	709060	24230	946800	0.0704531	0.311558	-0.444854	0.998675	0.877739	0.842857	0.582349
Q5BJN5	Mitochondrial intermembrane space import and assembly protein 40 OS=Rattus norvegicus GN=Chchd4 PE=2 SV=1	1958.1	4061.3	5793.4	32201	8256.6	2719.9	11761	27897	12602	4556.1	8749	12102	5568.6	54521	2026.2	8775.5	0.202165	-0.211611	0.687653	0.996879	0.997665	0.837307	0.478588
Q5BJP6	Ribosome-releasing factor 2, mitochondrial OS=Rattus norvegicus GN=Gfm2 PE=2 SV=2	217810	69927	215710	200340	165150	120220	232660	272430	129230	201680	183410	130220	146590	67023	18437	148120	0.167554	-0.126869	-0.888494	0.976273	0.991715	0.417338	0.700724
Q5BJQ0	Chaperone activity of bc1 complex-like, mitochondrial OS=Rattus norvegicus GN=Adck3 PE=2 SV=1	333910	248990	381690	334040	285020	153740	216400	203190	273680	294660	290740	231410	250490	447720	10467	133130	-0.597352	-0.252014	-0.625429	0.619715	0.939638	0.591178	0.553409
Q5BJS7	Copine-9 OS=Rattus norvegicus GN=Cpne9 PE=2 SV=1	90718	32069	116250	106970	109080	129910	94702	139730	66768	47456	81998	93246	69618	22334	1261	120360	0.452326	-0.257397	-0.696072	0.729249	0.968171	0.70691	0.726916
Q5BJX1	39S ribosomal protein L41, mitochondrial OS=Rattus norvegicus GN=Mrpl41 PE=1 SV=1	315120	266130	173270	259370	54114	28480	151360	238550	161520	194350	68956	123470	159430	202060	8567.5	216440	-1.1015	-0.886874	-0.789704	0.196182	0.317762	0.392126	0.736225
Q5BK32	FAS-associated factor 2 OS=Rattus norvegicus GN=Faf2 PE=2 SV=1	108180	151890	118970	127620	121650	31851	96116	95489	96731	100490	85101	94789	213810	109050	1821.5	92405	-0.553978	-0.426029	-0.280671	0.794203	0.879401	0.956054	0.461591
Q5BK62	Protein Mpv17 OS=Rattus norvegicus GN=Mpv17 PE=2 SV=1	57138	20733	59768	17974	15979	16004	39952	21685	47313	34619	77066	49836	21131	79889	6328.6	7901	-0.733074	0.424394	-0.433201	0.809132	0.869566	0.937502	0.631206
Q5BK63	NADH dehydrogenase [ubiquinone] 1 alpha subcomplex subunit 9, mitochondrial OS=Rattus norvegicus GN=Ndufa9 PE=1 SV=2	3069400	2505200	2749700	2519200	2115900	2845700	3318200	3220000	2916500	3318200	3197600	2585000	2752300	3365500	25454	2959600	0.0847783	0.148282	-0.25244	0.997938	0.988537	0.964665	0.444995
Q5EAJ6	Inhibitor of nuclear factor kappa-B kinase-interacting protein OS=Rattus norvegicus GN=Ikbip PE=2 SV=1	4968.7	15801	18205	43649	7869.6	8608.4	6897	8526.2	4804.7	14881	11712	8175.3	6075.9	19059	2030.9	17814	-1.37294	-1.06204	-0.877278	0.226547	0.365082	0.483945	0.709459
Q5EB62	Solute carrier family 25 member 46 OS=Rattus norvegicus GN=Slc25a46 PE=2 SV=2	185140	80348	186210	87756	279770	232420	188580	159770	83541	367610	380070	367710	118490	24317	27081	114860	0.673742	1.15218	-0.921814	0.544383	0.0398169	0.716762	0.972044
Q5EB77	Ras-related protein Rab-18 OS=Rattus norvegicus GN=Rab18 PE=2 SV=1	234270	49103	158420	81724	78432	210770	181070	140160	50434	169920	123380	112520	42706	42474	7853.6	149330	0.221594	-0.198399	-1.11106	0.959011	0.981411	0.387637	0.730001
Q5EB81	NADH-cytochrome b5 reductase 1 OS=Rattus norvegicus GN=Cyb5r1 PE=2 SV=1	235270	116710	254110	254500	238640	218570	242350	232210	246270	243890	221010	317630	213400	290860	6955.2	239860	0.114648	0.257565	-0.196369	0.995502	0.945902	0.983742	0.45667
Q5EBA0	GTPase Era, mitochondrial OS=Rattus norvegicus GN=Eral1 PE=2 SV=2	9740.3	2263.2	16314	8674.4	7231.1	17352	17989	5460.6	5899.9	5370.7	13809	2947.8	6035.8	7485.8	1783.5	8709.3	0.376808	-0.400371	-0.62331	0.911947	0.950135	0.865617	0.575629
Q5EBA1	ATP-dependent RNA helicase SUPV3L1, mitochondrial OS=Rattus norvegicus GN=Supv3l1 PE=2 SV=1	123170	56999	99923	134170	153200	50439	147600	157090	124850	134800	137230	121920	89065	102520	4899.9	156360	0.295219	0.324635	-0.231509	0.928297	0.904704	0.979085	0.508832
Q5FVH2	Phospholipase D3 OS=Rattus norvegicus GN=Pld3 PE=2 SV=1	253450	25020000	2245400	2771000	252850	2721700	259430	1765300	1693000	260040	1467800	457790	8762500	406320	16795	2437600	-2.59904	-2.96522	-1.38183	0.0660093	0.0505739	0.253605	0.881096
Q5FVI3	Leucine-rich repeat-containing protein 57 OS=Rattus norvegicus GN=Lrrc57 PE=2 SV=1	18256	45915	22660	25536	22041	17495	16299	24065	15595	33466	3149.4	20254	1486	1376.2	683.93	21954	-0.491951	-0.632874	-2.13964	0.793135	0.670685	0.0763449	0.795336
Q5FVI4	Cell cycle exit and neuronal differentiation protein 1 OS=Rattus norvegicus GN=Cend1 PE=1 SV=1	5518400	447200	4919500	5807800	3743400	3004600	4761000	4093100	4864900	5048500	4128800	3201000	4955200	8298600	6758.5	4169300	-0.0974944	0.0467929	0.0623262	0.998207	0.999786	0.999461	0.412671
Q5FVI6	V-type proton ATPase subunit C 1 OS=Rattus norvegicus GN=Atp6v1c1 PE=2 SV=1	51686	13252	24217	6789.7	77046	30726	53812	59669	73927	40760	42984	53592	19838	13817	1174.4	59692	1.20542	1.13877	-0.0215621	0.251537	0.321578	0.999996	0.808823
Q5FVJ0	Protein RUFY3 OS=Rattus norvegicus GN=Rufy3 PE=1 SV=1	48493	24868	53691	60841	14103	112570	83432	85226	13784	70972	70767	6011.9	30679	118300	28153	59634	0.652421	-0.218065	0.333551	0.740828	0.994565	0.96789	0.530873
Q5FVM3	Protein FAM134B OS=Rattus norvegicus GN=Fam134b PE=2 SV=1	2566.8	3974.6	9975.1	3400.3	1411.4	743.79	1222.9	4705.5	2888.4	1094.6	2540.1	1663.1	3329.7	2722.7	397.11	6986.7	-1.30092	-1.28272	-0.56786	0.497976	0.505481	0.866436	0.593975
Q5FVQ8	NLR family member X1 OS=Rattus norvegicus GN=Nlrx1 PE=2 SV=1	328380	1300000	390630	435970	355900	508290	315370	478210	109770	268080	184760	263350	245720	388630	19627	323020	-0.566467	-1.57157	-1.32929	0.586496	0.0574794	0.0993466	0.866992
Q5FWT5	Glutamyl-tRNA(Gln) amidotransferase subunit A, mitochondrial OS=Rattus norvegicus GN=Qrsl1 PE=2 SV=1	5883.8	110580	26069	99590	40967	18814	96561	92742	178480	97495	97951	48903	51505	113450	2080.8	27599	0.0408934	0.804335	-0.314969	0.999941	0.445486	0.977664	0.69387
Q5FWY5	AH receptor-interacting protein OS=Rattus norvegicus GN=Aip PE=1 SV=1	21427	22193	15628	33506	5428.2	1535.9	28582	27057	5253.6	9097.4	23444	14448	16814	23548	4702.1	2998.1	-0.567175	-0.828172	-0.948507	0.764705	0.56135	0.477967	0.584712
Q5GFD9	Protein IMPACT OS=Rattus norvegicus GN=Impact PE=2 SV=1	68956	23894	25786	86418	53146	34529	53350	72303	64717	13973	22990	54615	11730	15962	7260.1	12639	0.0570694	-0.391732	-2.10724	0.999391	0.896352	0.119213	0.831584
Q5HZA4	LysM and putative peptidoglycan-binding domain-containing protein 1 OS=Rattus norvegicus GN=Lysmd1 PE=1 SV=1	847.02	16949	19691	13597	14098	26969	35242	14813	11780	14250	2383.8	10952	89467	6258.3	2650.5	19467	0.834927	-0.375929	1.20592	0.871273	0.996046	0.585617	0.60711
Q5HZA9	Transmembrane protein 126A OS=Rattus norvegicus GN=Tmem126a PE=2 SV=1	132100	65215	110830	121700	135310	116520	110540	85252	135320	156650	134220	124860	144360	147500	11104	135490	0.0584644	0.358367	0.028609	0.999598	0.899353	0.999966	0.439502
Q5HZE2	Transmembrane protein 120A OS=Rattus norvegicus GN=Tmem120a PE=2 SV=1	47350	25651	4912.5	66121	39757	94229	4627.6	9832.4	9601.9	21898	14097	63874	14251	36817	1393.1	80256	0.0435238	-0.395867	-0.11806	0.999919	0.964414	0.998649	0.422875
Q5HZV9	Protein phosphatase 1 regulatory subunit 7 OS=Rattus norvegicus GN=Ppp1r7 PE=1 SV=1	200400	41536	68216	81519	174150	42383	66930	106330	152070	39249	86435	146140	22234	58220	8102.7	95870	-0.00693413	0.114061	-1.08659	0.999999	0.995973	0.485482	0.649405
Q5I0C3	Methylcrotonoyl-CoA carboxylase subunit alpha, mitochondrial OS=Rattus norvegicus GN=Mccc1 PE=1 SV=1	276460	152840	312060	258340	323500	54609	263480	269610	330190	312940	312410	297470	69384	146650	12925	326040	-0.133729	0.325831	-0.84901	0.992328	0.850447	0.494335	0.744314
Q5I0C5	Methionyl-tRNA formyltransferase, mitochondrial OS=Rattus norvegicus GN=Mtfmt PE=2 SV=1	2490.5	23187	4965.3	7705.9	6797.7	4759	1749.1	3700.7	5163.1	3302.3	4147.3	2343.3	1740.7	3144.1	4342.3	5368.3	-1.17309	-1.35845	-1.39366	0.292962	0.218401	0.20678	0.764117
Q5I0D1	Glyoxalase domain-containing protein 4 OS=Rattus norvegicus GN=Glod4 PE=1 SV=1	13858	24349	39346	28408	8110.7	2922.1	38266	36759	29887	50880	55387	40905	6935	4525	11546	9832.5	-0.300155	0.740697	-1.69007	0.969797	0.387295	0.36236	0.917531
Q5I0E7	Transmembrane emp24 domain-containing protein 9 OS=Rattus norvegicus GN=Tmed9 PE=1 SV=1	68444	32685	81414	106490	149490	9001.4	12218	69875	8418.3	82807	21756	2703.4	541100	35131	8126.2	57216	-0.264691	-1.32104	1.15038	0.997712	0.911051	0.535256	0.711588
Q5I0K5	Mycophenolic acid acyl-glucuronide esterase, mitochondrial OS=Rattus norvegicus GN=Abhd10 PE=1 SV=2	360970	431210	372770	360680	283900	356520	315810	364990	293530	266760	248680	257800	387040	334790	4295.3	416270	-0.207534	-0.516156	-0.417343	0.968857	0.74075	0.829635	0.482164
Q5I0K8	28S ribosomal protein S7, mitochondrial OS=Rattus norvegicus GN=Mrps7 PE=2 SV=2	389670	226990	410810	259850	383010	207990	438910	434570	311670	266600	259100	181790	174070	483940	13157	188450	0.186018	-0.33699	-0.582605	0.970115	0.905974	0.702616	0.602601
Q5I0L3	Tyrosine--tRNA ligase, mitochondrial OS=Rattus norvegicus GN=Yars2 PE=2 SV=1	68948	137960	30540	33445	74804	65306	65485	57226	41829	37282	31995	61009	79782	38630	6817.7	61639	-0.0436426	-0.65435	-0.535698	0.9998	0.75124	0.830823	0.50961
Q5I0P2	Glycine cleavage system H protein, mitochondrial OS=Rattus norvegicus GN=Gcsh PE=2 SV=1	246990	91866	231050	294070	347080	373070	332470	370570	83166	48951	50761	68733	148840	339550	4110.5	293920	0.720065	-1.7798	-0.13569	0.302057	0.227413	0.994963	0.953569
Q5M7A7	CB1 cannabinoid receptor-interacting protein 1 OS=Rattus norvegicus GN=Cnrip1 PE=1 SV=1	99085	14120	107850	133010	121590	167150	106370	134260	91129	51349	87927	110040	111120	215700	899.88	86462	0.580262	-0.0565925	0.22625	0.716651	0.999789	0.983356	0.512256
Q5M7U6	Actin-related protein 2 OS=Rattus norvegicus GN=Actr2 PE=1 SV=1	146840	89695	158050	144930	209110	236330	175660	243720	213040	173180	201880	251810	101670	263200	2404.5	132800	0.680737	0.638572	-0.10952	0.567936	0.630397	0.998611	0.656115
Q5M7V7	FAST kinase domain-containing protein 2 OS=Rattus norvegicus GN=Fastkd2 PE=2 SV=1	24299	52305	19662	21537	10723	18537	13722	15419	7604.9	2980.1	7661	35018	19911	25562	1246	33928	-1.01231	-1.14514	-0.546684	0.511965	0.43952	0.821137	0.605289
Q5M7W1	Thioredoxin-interacting protein OS=Rattus norvegicus GN=Txnip PE=2 SV=1	11232	13590	11702	29118	12220	8142.3	9721.9	19544	31426	42029	17222	17547	4022.9	11540	1730.6	31070	-0.403459	0.721329	-0.440701	0.962856	0.578877	0.954022	0.699028
Q5M7W7	Probable proline--tRNA ligase, mitochondrial OS=Rattus norvegicus GN=Pars2 PE=2 SV=1	89543	39529	80944	67303	74714	17976	45723	84893	35959	18477	35374	20415	29319	23250	5534.6	41660	-0.312524	-1.33109	-1.47496	0.904239	0.164449	0.126223	0.830554
Q5M818	39S ribosomal protein L16, mitochondrial OS=Rattus norvegicus GN=Mrpl16 PE=2 SV=1	51352	88221	107820	36709	145940	76894	160390	198560	163050	35713	149250	172620	12120	40168	1385.6	205480	1.03407	0.873858	-0.132602	0.236659	0.435343	0.998408	0.810711
Q5M821	Protein phosphatase 1H OS=Rattus norvegicus GN=Ppm1h PE=2 SV=2	105920	54727	164230	112170	10318	16511	145220	185280	37389	45492	51958	31973	9442.1	15204	1582.4	65392	-0.290535	-1.38957	-2.25405	0.896677	0.0959613	0.019174	0.933812
Q5M9G9	Protein TBRG4 OS=Rattus norvegicus GN=Tbrg4 PE=2 SV=1	63792	16905	67832	68838	68256	20015	60161	38280	60184	67909	59309	35164	55399	41685	7377	19914	-0.219318	0.0341003	-0.805436	0.979755	0.999895	0.641148	0.539938
Q5M9I5	Cytochrome b-c1 complex subunit 6, mitochondrial OS=Rattus norvegicus GN=Uqcrh PE=3 SV=1	797710	114750	1110600	752910	1685700	96042	1696600	1324900	2122500	1417500	1329900	1712800	89077	757900	6906.8	789680	0.791017	1.24569	-0.756165	0.259774	0.00536801	0.730566	0.993468
Q5MPA9	Serine/threonine-protein kinase DCLK2 OS=Rattus norvegicus GN=Dclk2 PE=1 SV=2	28763	40621	50789	50151	48875	96762	115570	335920	11116	13670	27147	52744	32821	55190	7997.8	24418	1.80976	-0.702337	-0.500125	0.00775387	0.955343	0.979525	0.987074
Q5PPJ9	Endophilin-B2 OS=Rattus norvegicus GN=Sh3glb2 PE=2 SV=2	112960	88290	118110	146960	195770	227020	129180	175700	25278	86657	117950	124260	19746	12472	7376.3	203870	0.641964	-0.39698	-0.93761	0.419846	0.910866	0.559235	0.881464
Q5PPM8	Type 1 phosphatidylinositol 4,5-bisphosphate 4-phosphatase OS=Rattus norvegicus GN=Tmem55b PE=2 SV=1	9738.3	23291	16257	13931	7434	22150	8830	12723	10384	27872	10670	23627	12596	11114	848.52	32607	-0.305952	0.198716	-0.145174	0.979169	0.990149	0.99726	0.433258
Q5PPN7	Coiled-coil domain-containing protein 51 OS=Rattus norvegicus GN=Ccdc51 PE=2 SV=2	292150	118370	334750	320110	329100	325180	353580	359770	412510	444330	404790	283320	294870	288540	22956	342090	0.36031	0.536192	-0.167715	0.867972	0.617825	0.991007	0.610278
Q5PQL5	Phosphatidylserine synthase 1 OS=Rattus norvegicus GN=Ptdss1 PE=2 SV=1	10260	25854	15875	8904.2	27296	41933	8724.9	11861	20094	5171	9917.4	24034	8536.7	59623	1113.9	29704	0.560674	-0.0402843	0.700821	0.917312	0.999981	0.831438	0.480543
Q5PQL7	Integral membrane protein 2C OS=Rattus norvegicus GN=Itm2c PE=2 SV=1	37022	62060	43259	34280	31046	37210	33931	11284	7760.4	7867.2	33099	32216	48081	49962	4205.1	53086	-0.638333	-1.12569	-0.185282	0.804123	0.525853	0.990155	0.560658
Q5PQN9	39S ribosomal protein L38, mitochondrial OS=Rattus norvegicus GN=Mrpl38 PE=2 SV=2	52938	7318.4	48661	65047	35956	4847.1	51995	26245	10026	7585.8	8357.3	14085	40944	90878	740.69	51616	-0.547308	-2.11877	0.082314	0.889316	0.307224	0.999138	0.712227
Q5PR01	Pancreatic progenitor cell differentiation and proliferation factor OS=Rattus norvegicus GN=Ppdpf PE=3 SV=1	17454	7169.4	15793	14891	7431	2349.1	4399.9	12539	4489.5	10203	4084	7572.7	3161.4	1524.4	476.5	15663	-1.04961	-1.06971	-1.40914	0.325027	0.313873	0.175525	0.752309
Q5QD51	A-kinase anchor protein 12 OS=Rattus norvegicus GN=Akap12 PE=1 SV=1	14249	19709	5042.1	6790.3	20066	7902	7502.4	3908.2	18881	9901.7	34448	3239.4	12368	22332	3119.8	16771	-0.217633	0.53766	0.253613	0.995618	0.878645	0.988876	0.469986
Q5RJP0	Aldose reductase-related protein 1 OS=Rattus norvegicus GN=Akr1b7 PE=1 SV=1	84227	18313	78540	76219	42185	49303	34758	42261	19042	33301	18495	68337	27242	23907	5334.2	47946	-0.610637	-0.886546	-1.30092	0.679272	0.450822	0.228591	0.689353
Q5RJQ4	NAD-dependent protein deacetylase sirtuin-2 OS=Rattus norvegicus GN=Sirt2 PE=1 SV=1	224590	136750	205220	195820	164560	184180	225970	223400	82277	197930	175430	132840	123750	195620	6313.1	130560	0.0660773	-0.373524	-0.740708	0.998481	0.851133	0.497971	0.633563
Q5RJQ7	Succinate dehydrogenase assembly factor 2, mitochondrial OS=Rattus norvegicus GN=Sdhaf2 PE=2 SV=1	7757.8	20640	2977.8	4561.2	4634.7	8519.8	25011	15044	5136.4	22686	15625	22906	9415.9	10178	1071.4	14308	0.566222	0.884708	-0.039208	0.882961	0.571365	0.999975	0.577349
Q5RJR8	Leucine-rich repeat-containing protein 59 OS=Rattus norvegicus GN=Lrrc59 PE=1 SV=1	15404	14572	19648	10442	11978	17300	14550	11645	8617.5	13627	8566.2	14530	19455	12290	2866.4	18581	-0.114763	-0.405742	-0.175328	0.997822	0.936327	0.992818	0.423612
Q5RJY4	Dehydrogenase/reductase SDR family member 7B OS=Rattus norvegicus GN=Dhrs7b PE=1 SV=1	135740	216870	117000	245850	145570	170080	127830	153970	126350	155880	167840	158380	171030	117560	10719	87456	-0.260053	-0.233732	-0.887414	0.926818	0.942562	0.326001	0.624064
Q5RK00	39S ribosomal protein L46, mitochondrial OS=Rattus norvegicus GN=Mrpl46 PE=2 SV=1	48489	14629	43465	42812	53351	60900	49277	46563	71580	84350	65220	62480	93197	118150	341.44	17571	0.491882	0.924878	0.617849	0.927918	0.533715	0.852511	0.531963
Q5RK27	Solute carrier family 12 member 7 OS=Rattus norvegicus GN=Slc12a7 PE=2 SV=2	18230	106650	1337.5	22514	8130.3	82099	11149	11418	5486.5	14974	63896	1365.2	67766	5879.8	421.19	12581	-0.39899	-0.794978	-0.779472	0.950176	0.786761	0.7941	0.476414
Q5RKI1	Eukaryotic initiation factor 4A-II OS=Rattus norvegicus GN=Eif4a2 PE=1 SV=1	94693	95779	89802	82879	61082	26533	84013	276390	80492	29434	95003	64223	67604	9426.2	2128.6	340550	0.302979	-0.432156	0.208811	0.975132	0.966284	0.992069	0.458648
Q5RKI8	ATP-binding cassette sub-family B member 8, mitochondrial OS=Rattus norvegicus GN=Abcb8 PE=2 SV=1	361070	25352	366620	328530	283670	215770	493970	381920	308850	560160	485680	409930	31959	45736	18909	273260	0.346648	0.706228	-1.54806	0.831177	0.210964	0.179423	0.977579
Q5RKI9	Ribosome-recycling factor, mitochondrial OS=Rattus norvegicus GN=Mrrf PE=2 SV=1	135100	63184	73656	70066	124970	127240	88388	79090	153400	155670	106900	132380	101340	152030	7056.4	118860	0.295296	0.681075	0.149266	0.952464	0.506335	0.994328	0.559445
Q5SGE0	Leucine-rich PPR motif-containing protein, mitochondrial OS=Rattus norvegicus GN=Lrpprc PE=1 SV=1	1851000	220350	1930800	1911900	1157000	223100	1413100	1315300	1117300	1137900	1105500	1183700	324810	605480	9936	1406200	-0.525535	-0.380057	-1.33368	0.668817	0.82528	0.12217	0.749028
Q5U1X1	Oligoribonuclease, mitochondrial OS=Rattus norvegicus GN=Rexo2 PE=2 SV=1	95581	20779	100320	73868	80387	105610	76770	74507	83893	108040	86101	61859	95542	104590	2380.2	55861	0.215145	0.226304	-0.16932	0.978655	0.975702	0.993565	0.44044
Q5U1Z0	Rab3 GTPase-activating protein non-catalytic subunit OS=Rattus norvegicus GN=Rab3gap2 PE=1 SV=2	5497	10912	9768	17830	2527.6	31095	3565	23476	6085.8	5123.6	3346.3	8842.3	5990.9	907.28	1837.4	18244	0.463098	-0.911348	-0.705865	0.846274	0.743897	0.837585	0.698835
Q5U211	Sorting nexin-3 OS=Rattus norvegicus GN=Snx3 PE=1 SV=1	128910	242910	171540	324840	110980	360070	119560	199940	103510	73735	80044	140970	64351	234020	8063.5	336860	-0.135171	-1.12432	-0.432548	0.993168	0.377352	0.865013	0.620678
Q5U2N0	CTP synthase 2 OS=Rattus norvegicus GN=Ctps2 PE=2 SV=1	13927	99039	68270	83805	65229	46360	66965	67524	29996	10207	8375.8	30994	8188.3	54147	3334.5	84523	-0.1071	-1.73587	-0.8194	0.996495	0.167818	0.569113	0.774527
Q5U2N3	Membrane-associated phosphatidylinositol transfer protein 1 OS=Rattus norvegicus GN=Pitpnm1 PE=2 SV=1	233360	39927	233420	40938	163380	194180	168240	70318	299440	346260	288970	371300	297250	278020	42679	189610	0.122357	1.25381	0.560327	0.998682	0.0867103	0.840344	0.834176
Q5U2R4	Mitochondrial ribonuclease P protein 1 OS=Rattus norvegicus GN=Trmt10c PE=2 SV=1	18902	35790	29732	27391	40081	55487	60201	48966	51880	53569	58680	53206	59306	32689	1246.9	41467	0.872644	0.958807	0.268731	0.564485	0.455917	0.988417	0.629824
Q5U2S1	NEDD4 family-interacting protein 1 OS=Rattus norvegicus GN=Ndfip1 PE=2 SV=1	113.47	51100	52039	18314	21927	31264	55685	8397.3	23237	37622	4859.5	31069	73362	3966.4	3700.7	9216.7	-0.0518708	-0.328853	-0.429814	0.999856	0.974135	0.949887	0.42641
Q5U2U0	ATP-dependent Clp protease ATP-binding subunit clpX-like, mitochondrial OS=Rattus norvegicus GN=Clpx PE=2 SV=1	460470	89831	234570	502280	163210	85274	184320	435160	180080	279660	380480	156060	343070	158580	38857	382470	-0.568474	-0.369558	-0.479815	0.742035	0.895556	0.815418	0.48125
Q5U2X7	Mitochondrial import inner membrane translocase subunit Tim21 OS=Rattus norvegicus GN=Timm21 PE=2 SV=1	298050	175490	336780	371890	385120	260480	238840	325050	306160	313210	289090	221920	59746	531990	5279.7	266010	0.0329125	-0.0646785	-0.454011	0.999866	0.999049	0.831748	0.46963
Q5U300	Ubiquitin-like modifier-activating enzyme 1 OS=Rattus norvegicus GN=Uba1 PE=1 SV=1	141410	95405	63026	89422	87094	37508	134560	200730	127430	102390	140960	53158	46836	92200	6942.5	69206	0.24055	0.123108	-0.855171	0.958776	0.995143	0.623298	0.647837
Q5U316	Ras-related protein Rab-35 OS=Rattus norvegicus GN=Rab35 PE=1 SV=1	41863	57368	61775	120800	43891	54216	105580	108820	9235.8	5484.9	25412	15532	27487	99366	2845.7	50765	0.149186	-2.33987	-0.642994	0.989641	0.122486	0.744593	0.856087
Q5XHZ0	Heat shock protein 75 kDa, mitochondrial OS=Rattus norvegicus GN=Trap1 PE=1 SV=1	366640	115120	647190	616740	665040	570980	448080	371810	741100	880070	579410	930950	698500	688120	10034	769460	0.23598	0.84307	0.311312	0.980794	0.329196	0.954431	0.636405
Q5XI22	Acetyl-CoA acetyltransferase, cytosolic OS=Rattus norvegicus GN=Acat2 PE=1 SV=1	304350	26743	74685	88597	33043	96403	8037.6	21592	12711	25488	36354	8550.6	8865.7	25446	6214	22594	-1.63589	-2.57262	-2.96944	0.0402634	0.00754663	0.00466814	0.971034
Q5XI32	F-actin-capping protein subunit beta OS=Rattus norvegicus GN=Capzb PE=1 SV=1	143950	42766	124730	113130	188530	261610	127550	186610	78310	83104	64754	88537	51868	141900	7248.9	153690	0.848116	-0.432023	-0.259395	0.247678	0.929503	0.98055	0.847637
Q5XI37	28S ribosomal protein S15, mitochondrial OS=Rattus norvegicus GN=Mrps15 PE=2 SV=1	101500	64574	93839	134170	53387	96973	107650	61460	85308	96558	97599	129920	121440	88304	3853.6	75109	-0.302819	0.0549587	-0.448895	0.952223	0.999565	0.876388	0.466055
Q5XI64	Monoacylglycerol lipase ABHD6 OS=Rattus norvegicus GN=Abhd6 PE=1 SV=1	776530	106690	902060	1178200	240910	12121	472250	563110	293170	261580	395330	207360	5647.2	5296.6	1350.8	951180	-1.20172	-1.35635	-1.62097	0.0694419	0.0435336	0.0207132	0.927684
Q5XI67	F-box only protein 30 OS=Rattus norvegicus GN=Fbxo30 PE=2 SV=1	4567.5	7658.2	11768	5300.6	7130.8	34845	1858.1	8523.3	37599	10868	16582	2793.4	82825	14959	1675.4	11383	0.837768	1.21157	1.91982	0.965184	0.860136	0.35191	0.614618
Q5XI73	Rho GDP-dissociation inhibitor 1 OS=Rattus norvegicus GN=Arhgdia PE=1 SV=1	335300	189760	396990	406610	574120	543590	411590	622690	373700	239440	301770	366060	308180	488550	3137.7	343320	0.695699	-0.0527353	-0.21691	0.374766	0.999694	0.983086	0.733646
Q5XI78	2-oxoglutarate dehydrogenase, mitochondrial OS=Rattus norvegicus GN=Ogdh PE=1 SV=1	1854700	85998	1228200	1021400	1423000	1135700	2383300	2025200	1266800	1698800	1648200	1327200	117060	422050	7975.6	1299400	0.733526	0.503653	-1.18227	0.158446	0.538644	0.29193	0.978331
Q5XI79	NADH dehydrogenase [ubiquinone] complex I, assembly factor 7 OS=Rattus norvegicus GN=Ndufaf7 PE=2 SV=1	260900	186050	374350	307800	280950	204240	350530	482840	272350	329480	340340	239960	524630	250750	12980	480770	0.22379	0.0662154	0.168667	0.978232	0.999527	0.990855	0.416047
Q5XIC0	Enoyl-CoA delta isomerase 2, mitochondrial OS=Rattus norvegicus GN=Eci2 PE=1 SV=1	428510	435370	470230	499020	419470	401130	391550	428950	463110	509060	448230	460580	657170	632130	11868	615020	-0.159646	0.0371754	0.06393	0.99305	0.999888	0.999428	0.415411
Q5XIC2	Evolutionarily conserved signaling intermediate in Toll pathway, mitochondrial OS=Rattus norvegicus GN=Ecsit PE=1 SV=1	37120	55308	52077	41854	54211	53091	57545	56693	73811	84409	77358	84065	70236	129190	3671.6	63872	0.249483	0.778377	0.518591	0.989691	0.648458	0.894468	0.505744
Q5XID7	Armadillo repeat-containing X-linked protein 3 OS=Rattus norvegicus GN=Armcx3 PE=2 SV=1	275650	28241	161190	169170	125940	52229	245930	269190	156070	310540	325450	405290	85001	71372	7436.7	38825	0.128403	0.916719	-1.64617	0.993826	0.0753503	0.24116	0.984196
Q5XIE1	Protein THEM6 OS=Rattus norvegicus GN=Them6 PE=2 SV=1	19985	68723	7152.3	26932	18703	7776.4	125980	127910	20745	6204	9363.1	20906	16057	9267.1	3882.2	9637	1.19111	-1.10168	-1.66048	0.134658	0.796108	0.645959	0.957509
Q5XIE3	39S ribosomal protein L11, mitochondrial OS=Rattus norvegicus GN=Mrpl11 PE=2 SV=1	222640	145950	216480	152930	170880	67370	149960	199200	182180	183750	185000	241110	95903	49197	27003	140170	-0.329253	0.101952	-1.24081	0.882832	0.993537	0.173388	0.81005
Q5XIE6	3-hydroxyisobutyryl-CoA hydrolase, mitochondrial OS=Rattus norvegicus GN=Hibch PE=1 SV=2	617620	143510	658500	570060	645080	485860	592760	572420	561130	668260	640100	708760	899680	706060	17760	605320	0.206654	0.373848	0.163736	0.98198	0.888822	0.991279	0.43299
Q5XIF3	NADH dehydrogenase [ubiquinone] iron-sulfur protein 4, mitochondrial OS=Rattus norvegicus GN=Ndufs4 PE=1 SV=1	2082200	167130	2335200	2447000	1739300	794240	1580300	1591200	1850800	1604200	1685800	1677600	1465500	1970100	8577.5	1928600	-0.301602	-0.0444054	-0.388171	0.939503	0.999704	0.891188	0.446653
Q5XIF6	Tubulin alpha-4A chain OS=Rattus norvegicus GN=Tuba4a PE=2 SV=1	1340800	496270	796930	2190200	938280	2378300	809820	991000	702410	1101400	170180	1020000	1154300	43428	20144	1497100	0.0851213	-0.68822	-0.829352	0.997487	0.639605	0.527128	0.673137
Q5XIG0	ADP-ribose pyrophosphatase, mitochondrial OS=Rattus norvegicus GN=Nudt9 PE=2 SV=1	216880	186170	165780	160660	195500	354020	198110	267450	203690	177790	173640	119140	384940	277780	29781	144640	0.476633	-0.113583	0.198582	0.7894	0.997928	0.984959	0.497483
Q5XIG4	OCIA domain-containing protein 1 OS=Rattus norvegicus GN=Ociad1 PE=1 SV=1	131590	62007	102370	63940	112020	137080	379680	173520	169940	421110	392850	389750	72204	84866	4219.4	68772	1.15652	1.93232	-0.645605	0.189913	0.000122167	0.933271	0.998795
Q5XIH4	Lipoyl synthase, mitochondrial OS=Rattus norvegicus GN=Lias PE=2 SV=1	99308	24662	85080	93375	74387	15023	56868	72774	2071.5	119380	23759	18907	7102.8	74631	4757.2	92840	-0.465304	-0.881848	-0.753953	0.856209	0.552304	0.645334	0.550404
Q5XIH7	Prohibitin-2 OS=Rattus norvegicus GN=Phb2 PE=1 SV=1	6387400	1752400	6148600	5405300	5298700	4349000	5600200	5543400	6559000	6684000	6817600	6051400	3010500	2879800	62770	5834800	0.0782458	0.406979	-0.740431	0.997254	0.654724	0.485211	0.819782
Q5XII0	Mammalian ependymin-related protein 1 OS=Rattus norvegicus GN=Epdr1 PE=2 SV=1	250010	269540	228270	258360	215570	233490	206240	201430	190970	213450	164700	285230	471780	395860	4279.9	96927	-0.231976	-0.235989	-0.0545478	0.980412	0.979649	0.999695	0.417983
Q5XII9	Mitochondrial fission regulator 1-like OS=Rattus norvegicus GN=Mtfr1l PE=2 SV=1	150440	145050	146450	111210	132400	31924	145460	147380	155500	171610	178680	130620	39543	108310	3471.6	107450	-0.274959	0.202286	-1.09597	0.933626	0.951103	0.27666	0.79066
Q5XIJ4	Protein FAM210A OS=Rattus norvegicus GN=Fam210a PE=2 SV=1	49128	68267	41160	37977	71790	136280	50553	43831	70723	64867	75681	62961	41639	20953	6705.3	67951	0.621952	0.480633	-0.517976	0.636013	0.817831	0.908883	0.700776
Q5XIJ5	Alpha/beta hydrolase domain-containing protein 17A OS=Rattus norvegicus GN=Abhd17a PE=2 SV=1	1958.9	62954	3278.8	49592	52011	55887	5955.5	8854	11211	13228	16611	48721	15892	11910	1740.6	65556	0.0590835	-0.391819	-0.308644	0.999783	0.963338	0.979924	0.429624
Q5XIM4	ATP synthase subunit s, mitochondrial OS=Rattus norvegicus GN=Atp5s PE=2 SV=1	45104	14976	21058	28787	31156	46803	66898	42285	19186	49409	65026	62348	4680.3	22802	8746.1	44584	0.767614	0.834106	-0.443871	0.635255	0.550088	0.969573	0.720138
Q5XIN6	LETM1 and EF-hand domain-containing protein 1, mitochondrial OS=Rattus norvegicus GN=Letm1 PE=1 SV=1	2168300	1021100	2143400	2150100	2422700	1692900	2168300	1910600	2740400	2769700	2396300	2533100	1485000	2876500	13480	1821900	0.131058	0.480383	-0.272055	0.992879	0.670053	0.96119	0.601961
Q5XIT1	Microtubule-associated protein RP/EB family member 3 OS=Rattus norvegicus GN=Mapre3 PE=1 SV=1	48424	116390	72692	104150	89387	34570	87170	121040	9653.3	28664	1588.1	8362.3	39364	115800	1151.7	57043	-0.0406357	-2.82341	-0.679264	0.999787	0.041234	0.637079	0.897487
Q5XIT9	Methylcrotonoyl-CoA carboxylase beta chain, mitochondrial OS=Rattus norvegicus GN=Mccc2 PE=2 SV=1	508890	330090	463180	370160	537370	440830	504470	516550	584240	664690	679780	626210	64647	317810	19835	633710	0.257586	0.611427	-0.690824	0.929014	0.363548	0.640434	0.865969
Q5XIU9	Membrane-associated progesterone receptor component 2 OS=Rattus norvegicus GN=Pgrmc2 PE=2 SV=1	88029	87654	24912	28536	28413	44057	30575	18579	24103	32862	43334	60675	45861	66554	12527	62427	-0.913745	-0.509345	-0.29029	0.61504	0.865258	0.964265	0.509634
Q5XJW2	Growth arrest and DNA damage-inducible proteins-interacting protein 1 OS=Rattus norvegicus GN=Gadd45gip1 PE=2 SV=2	91184	100890	20291	116770	13927	22207	19957	28220	10425	173040	185280	23621	18909	4279.3	2795.1	162080	-1.96489	0.253521	-0.80746	0.210943	0.957982	0.667857	0.840277
Q60587	Trifunctional enzyme subunit beta, mitochondrial OS=Rattus norvegicus GN=Hadhb PE=1 SV=1	249650	186910	213890	189250	371940	395370	409070	432780	246310	322930	441690	357600	99499	91055	15439	275330	0.938362	0.704681	-0.802869	0.0704192	0.322354	0.649097	0.973358
Q62632	Follistatin-related protein 1 OS=Rattus norvegicus GN=Fstl1 PE=1 SV=1	55068	6197.1	63910	6589.5	14233	6279.3	57214	13771	12519	6137.1	12159	7767.5	16285	23258	1693.2	33152	-0.526162	-1.77194	-0.824817	0.842842	0.236864	0.645476	0.669606
Q62634	Vesicular glutamate transporter 1 OS=Rattus norvegicus GN=Slc17a7 PE=1 SV=1	117410	190980	175230	147940	208090	307040	196190	267800	183170	135890	152800	164700	135680	235380	6007.6	139950	0.632566	0.0113767	-0.288706	0.49644	0.999995	0.966782	0.68132
Q62636	Ras-related protein Rap-1b OS=Rattus norvegicus GN=Rap1b PE=2 SV=2	31684	15466	34963	32756	91665	21620	34303	44824	46381	38530	43501	34994	42618	42793	2234.7	43069	0.744209	0.508471	0.186432	0.696256	0.903107	0.996042	0.496595
Q62638	Golgi apparatus protein 1 OS=Rattus norvegicus GN=Glg1 PE=1 SV=1	37170	2427.4	23700	14633	2809.9	42298	49884	35007	3895.8	14024	50308	11126	9368.7	21603	2949.2	96227	0.738241	0.0261131	0.739894	0.84303	0.999996	0.841905	0.489179
Q62651	Delta(3,5)-Delta(2,4)-dienoyl-CoA isomerase, mitochondrial OS=Rattus norvegicus GN=Ech1 PE=1 SV=2	137920	52124	159990	168370	121720	59689	117510	102270	103540	90132	109920	94912	70710	215490	2193.5	111760	-0.369795	-0.379483	-0.373523	0.921874	0.917004	0.918604	0.438212
Q62658	Peptidyl-prolyl cis-trans isomerase FKBP1A OS=Rattus norvegicus GN=Fkbp1a PE=1 SV=3	7524.1	40198	10458	160610	266950	215670	8058	23855	225240	7483.2	7908.3	236470	267060	329560	1849.4	245830	1.23372	1.12475	1.94821	0.749603	0.820095	0.160238	0.715187
Q62717	Calcium-dependent secretion activator 1 OS=Rattus norvegicus GN=Cadps PE=1 SV=1	157270	97101	135080	72605	77528	43193	165230	224990	109210	139630	175680	68164	47132	72509	3867.6	99800	0.145089	0.0925949	-1.04903	0.98724	0.99654	0.378645	0.737905
Q62718	Neurotrimin OS=Rattus norvegicus GN=Ntm PE=1 SV=1	58469	8751.4	814910	658940	965430	46860	48051	962020	63973	1155500	1120000	976570	448370	15638	994.43	82325	0.392108	1.10553	-1.49346	0.912381	0.0820487	0.529075	0.963609
Q62745	CD81 antigen OS=Rattus norvegicus GN=Cd81 PE=1 SV=1	77916	96975	79457	65635	99484	35127	112200	125690	46237	42306	54036	51219	17046	21561	4779.5	45541	0.219249	-0.723442	-1.84729	0.934857	0.496467	0.0576968	0.93831
Q62760	Mitochondrial import receptor subunit TOM20 homolog OS=Rattus norvegicus GN=Tomm20 PE=1 SV=2	252560	696420	222500	245490	298850	362190	140730	134110	322290	214140	172440	252050	597450	587530	51634	165720	-0.598414	-0.560321	-0.0149792	0.818032	0.839617	0.999994	0.496011
Q62784	Type I inositol 3,4-bisphosphate 4-phosphatase OS=Rattus norvegicus GN=Inpp4a PE=1 SV=1	18854	15960	21651	9110.7	49152	8742.8	43793	53235	4761.3	15033	27141	41127	24218	7948.4	985.38	41899	1.24032	0.425363	0.194706	0.277247	0.968033	0.997443	0.686981
Q62786	Prostaglandin F2 receptor negative regulator OS=Rattus norvegicus GN=Ptgfrn PE=1 SV=1	98012	22068	123670	139440	136020	21682	118490	165570	118500	74644	100780	89905	98676	218780	1156	138110	0.205209	0.00240381	0.253256	0.988793	1	0.978167	0.41877
Q62812	Myosin-9 OS=Rattus norvegicus GN=Myh9 PE=1 SV=3	94443	35973	42602	7201.1	4412.8	73612	18142	9279.2	1085.3	5999.8	6785.6	20255	44400	4413.7	3038.4	14570	-0.773248	-2.40082	-1.44002	0.553449	0.0585669	0.196252	0.838613
Q62865	cGMP-inhibited 3',5'-cyclic phosphodiesterase A OS=Rattus norvegicus GN=Pde3a PE=2 SV=1	105550	132150	96784	91086	82781	19664	73007	79740	117840	91983	43580	83405	42974	119570	629.06	134150	-0.737813	-0.33747	-0.517365	0.584368	0.910666	0.774787	0.523645
Q62867	Gamma-glutamyl hydrolase OS=Rattus norvegicus GN=Ggh PE=1 SV=1	140930	35682	487630	648560	14151	319340	38774	32301	19802	41418	42250	45014	230230	175280	2505.2	706660	-1.6982	-3.14427	-0.236026	0.251477	0.0889443	0.976499	0.853172
Q62876	Synaptogyrin-1 OS=Rattus norvegicus GN=Syngr1 PE=2 SV=1	765550	220420	884180	1071900	1001400	1312000	1008000	1453600	979850	637360	913720	895690	275380	1024000	4923.4	1035900	0.698679	0.219964	-0.330188	0.290142	0.964148	0.935879	0.79151
Q62894	Extracellular matrix protein 1 OS=Rattus norvegicus GN=Ecm1 PE=2 SV=2	914670	7062.2	460710	48942	8984.2	51304	1088500	983650	14275	1259100	1128100	874790	3728.3	46327	800.54	106930	0.575093	1.19464	-3.18137	0.769332	0.0645428	0.307123	0.984678
Q62904	3-keto-steroid reductase OS=Rattus norvegicus GN=Hsd17b7 PE=1 SV=1	9114.9	46849	43712	10224	8922.2	10162	12528	23711	5705.2	1090.3	855.16	11323	13790	30803	1697.3	15442	-0.990234	-2.53412	-0.832093	0.389648	0.0488441	0.499865	0.829951
Q62910	Synaptojanin-1 OS=Rattus norvegicus GN=Synj1 PE=1 SV=3	40813	13568	62468	43839	90238	111580	60302	90570	71323	88946	92438	81431	37029	65393	2834.2	29526	1.13414	1.05618	-0.253632	0.128337	0.197371	0.990525	0.910982
Q62936	Disks large homolog 3 OS=Rattus norvegicus GN=Dlg3 PE=1 SV=1	5665.5	29170	32023	56063	40323	63169	25835	28722	60662	3614.6	31882	8741.9	4561.5	5689.7	1463.5	41262	0.362635	-0.228716	-1.21431	0.917136	0.987415	0.577649	0.676298
Q62940	E3 ubiquitin-protein ligase NEDD4 OS=Rattus norvegicus GN=Nedd4 PE=1 SV=1	11702	13385	18208	10873	35325	42241	3435.1	35594	11856	55711	16455	9579	8624.7	10114	2168.3	58731	1.10599	0.789083	0.556016	0.554093	0.838069	0.949185	0.529001
Q62950	Dihydropyrimidinase-related protein 1 OS=Rattus norvegicus GN=Crmp1 PE=1 SV=1	94729	168520	104520	107870	168330	248830	72733	140240	94542	38427	36820	134100	189580	118500	3871.3	188550	0.405789	-0.646323	0.0735068	0.883267	0.840518	0.999367	0.579408
Q62951	Dihydropyrimidinase-related protein 4 (Fragment) OS=Rattus norvegicus GN=Dpysl4 PE=1 SV=1	62598	97142	124620	125610	77947	45720	93287	97294	65672	43667	69203	63905	19519	45016	3761.2	80514	-0.383615	-0.757849	-1.46204	0.830035	0.454252	0.108273	0.774819
Q62952	Dihydropyrimidinase-related protein 3 OS=Rattus norvegicus GN=Dpysl3 PE=1 SV=2	71279	56197	173350	115760	95521	89393	176690	149590	129780	31044	66404	69287	89467	141980	4559.7	93709	0.295257	-0.490509	-0.337392	0.923069	0.860388	0.94072	0.573768
Q63060	Glycerol kinase OS=Rattus norvegicus GN=Gk PE=2 SV=1	1171200	159120	1719600	2068100	820620	423050	1363900	1744200	687030	1096100	1137600	731140	209690	164490	12723	328010	-0.233983	-0.48695	-2.83975	0.936039	0.688675	0.00821461	0.943233
Q63065	[Pyruvate dehydrogenase (acetyl-transferring)] kinase isozyme 1, mitochondrial OS=Rattus norvegicus GN=Pdk1 PE=1 SV=1	494480	567160	353430	320530	512900	228910	516740	487150	260530	537650	600840	651050	151380	123340	7579.3	483340	0.00837116	0.240239	-1.1807	0.999996	0.916928	0.207736	0.85058
Q63092	CaM kinase-like vesicle-associated protein OS=Rattus norvegicus GN=Camkv PE=1 SV=1	18964	13456	34653	34548	38500	28744	21042	33160	13267	15829	14459	36686	49283	93455	870.27	33574	0.257116	-0.340787	0.802036	0.991633	0.989561	0.693699	0.556547
Q63159	Hexaprenyldihydroxybenzoate methyltransferase, mitochondrial OS=Rattus norvegicus GN=Coq3 PE=2 SV=2	408820	80051	508030	466050	520710	62916	447810	469620	290620	323320	283240	340150	59960	393590	5494.2	370340	0.0370964	-0.241651	-0.818769	0.99976	0.957164	0.492286	0.60862
Q63198	Contactin-1 OS=Rattus norvegicus GN=Cntn1 PE=1 SV=2	117860	28529	124000	111370	216140	44763	168710	238830	158670	99241	131640	240790	22657	6495.5	7312	118460	0.808142	0.72347	-1.3011	0.233333	0.351506	0.435986	0.966415
Q63228	Glia maturation factor beta OS=Rattus norvegicus GN=Gmfb PE=1 SV=2	6738.1	55297	3933.7	2243.9	16401	51427	5424.3	5884.1	12989	3412.7	971.96	8929	27675	1669.3	5811.2	11439	0.214301	-1.37483	-0.549881	0.988871	0.619654	0.922941	0.601895
Q63279	Keratin, type I cytoskeletal 19 OS=Rattus norvegicus GN=Krt19 PE=1 SV=2	37792	49684	68114	35001	14321	43892	18552	25485	12804	57752	56190	40277	71286	301860	982.68	47989	-0.898379	-0.190433	1.14717	0.944156	0.998814	0.467206	0.721949
Q63362	NADH dehydrogenase [ubiquinone] 1 alpha subcomplex subunit 5 OS=Rattus norvegicus GN=Ndufa5 PE=1 SV=3	1418100	396640	1536500	1839400	1254800	1324300	1592800	1529300	381090	319120	273270	255260	823080	1384000	14136	1839400	0.135353	-2.07873	-0.354214	0.992789	0.1358	0.921354	0.836428
Q63450	Calcium/calmodulin-dependent protein kinase type 1 OS=Rattus norvegicus GN=Camk1 PE=1 SV=2	14589	102500	76976	41160	23414	73535	189310	42302	133480	183090	215260	168010	25500	24304	11985	14038	0.48212	1.57298	-1.63326	0.836742	0.000566157	0.476616	0.998925
Q63537	Synapsin-2 OS=Rattus norvegicus GN=Syn2 PE=1 SV=1	1681100	285350	1896300	2123000	2794600	1540800	1947200	2632100	1960100	1359500	1536300	1942800	504830	1534900	15198	2250900	0.574654	0.183727	-0.475241	0.502606	0.979506	0.850253	0.743473
Q63560	Microtubule-associated protein 6 OS=Rattus norvegicus GN=Map6 PE=1 SV=1	39539	8464.8	39637	15148	48710	54353	49682	63415	47640	39006	40230	37056	19057	80736	2459.2	34326	1.07242	0.673414	0.410044	0.418408	0.838574	0.967323	0.585256
Q63564	Synaptic vesicle glycoprotein 2B OS=Rattus norvegicus GN=Sv2b PE=1 SV=1	13909	9303.5	9262.3	7811.9	26373	12417	36802	29693	10140	17615	38124	20921	5652.6	36043	1597.1	10048	1.38592	1.10739	0.404933	0.299697	0.588895	0.984509	0.682039
Q63569	26S protease regulatory subunit 6A OS=Rattus norvegicus GN=Psmc3 PE=2 SV=1	7872.8	37201	42007	39435	59222	68284	20465	54790	16519	16551	32033	22091	19836	9550.3	9970.3	9153.5	0.680463	-0.537017	-1.38296	0.49803	0.885634	0.478194	0.879952
Q63570	26S protease regulatory subunit 6B OS=Rattus norvegicus GN=Psmc4 PE=1 SV=1	6029.8	22542	12292	3025.6	6605.9	12907	15694	9898.2	4952.5	4552.3	9542.2	12328	5038.7	17975	6119.3	15470	0.039418	-0.484257	0.0232682	0.999921	0.925539	0.999984	0.439979
Q63617	Hypoxia up-regulated protein 1 OS=Rattus norvegicus GN=Hyou1 PE=1 SV=1	13592	20211	17051	17266	7311.1	11804	10673	6713.6	11377	1398.8	25879	5588.8	24225	30548	14282	12885	-0.900115	-0.62261	0.266489	0.794573	0.898841	0.977825	0.561334
Q63619	Ubiquinone biosynthesis protein COQ7 homolog (Fragment) OS=Rattus norvegicus GN=Coq7 PE=2 SV=3	306390	144540	444200	602500	238850	333360	388420	403480	289600	273900	356450	204980	88986	210510	11290	203860	-0.134721	-0.412846	-1.54103	0.980418	0.712947	0.0341666	0.887098
Q63633	Solute carrier family 12 member 5 OS=Rattus norvegicus GN=Slc12a5 PE=1 SV=2	19859	6540.6	15085	6239.8	16862	14746	18406	12982	1461.3	19533	21397	2114.3	3268.8	10371	2474.2	8506.5	0.400533	-0.10074	-0.954867	0.88484	0.998689	0.688765	0.646384
Q63635	Syntaxin-6 OS=Rattus norvegicus GN=Stx6 PE=1 SV=1	6534.9	110920	57349	68129	15923	57021	23154	61123	17765	21188	8180.8	23397	80508	32011	2192	85563	-0.627764	-1.78423	-0.278583	0.808288	0.285977	0.970307	0.654612
Q63707	Dihydroorotate dehydrogenase (quinone), mitochondrial OS=Rattus norvegicus GN=Dhodh PE=1 SV=1	36040	20597	43828	34284	65784	27663	51089	33916	33315	827350	1037400	52385	44086	65020	7827.4	55193	0.405262	3.85546	0.353194	0.999508	0.000138736	0.999692	0.998104
Q63716	Peroxiredoxin-1 OS=Rattus norvegicus GN=Prdx1 PE=1 SV=1	103080	67018	144790	129550	158030	35890	116340	131360	61107	47925	100060	84375	99890	124330	9958.6	139360	-0.00917666	-0.598784	-0.250725	0.999993	0.768038	0.967222	0.482827
Q63750	39S ribosomal protein L23, mitochondrial OS=Rattus norvegicus GN=Mrpl23 PE=2 SV=1	174660	123590	94987	40282	129390	40943	123860	161120	49567	143430	234580	126290	25401	29679	9620.3	104800	0.0707634	0.353444	-1.35481	0.998808	0.825595	0.237293	0.866549
Q63754	Beta-synuclein OS=Rattus norvegicus GN=Sncb PE=1 SV=1	579480	136530	666070	622580	1206300	1493300	1057900	1408500	814520	706720	813170	945030	490540	938620	17236	675340	1.36569	0.710092	0.0818876	0.0115496	0.571679	0.999393	0.949582
Q63965	Sideroflexin-1 OS=Rattus norvegicus GN=Sfxn1 PE=2 SV=4	2540300	980210	2539600	2224200	2293200	1390100	2756000	2505600	1936000	3103400	2764100	2642600	2027200	2369100	9080.6	2094200	0.110684	0.334511	-0.350035	0.994431	0.850882	0.909647	0.560774
Q64057	Alpha-aminoadipic semialdehyde dehydrogenase OS=Rattus norvegicus GN=Aldh7a1 PE=1 SV=2	209860	85632	262610	327310	256190	173450	323500	303730	164430	229340	383410	355360	206740	99937	11410	218020	0.255377	0.355141	-0.723828	0.930058	0.822136	0.608668	0.75241
Q64119	Myosin light polypeptide 6 OS=Rattus norvegicus GN=Myl6 PE=1 SV=3	39039	11146	9381.3	53096	52614	31940	47285	79166	5757.6	2489.5	7946.3	3800.1	31728	78424	1438.2	35677	0.905272	-2.4944	0.386431	0.504471	0.554587	0.960393	0.847989
Q641X9	39S ribosomal protein L9, mitochondrial OS=Rattus norvegicus GN=Mrpl9 PE=2 SV=1	184880	38263	206850	142690	101900	94228	119110	138590	185600	197240	145910	168780	30806	360700	4869.1	174260	-0.335591	0.284518	-0.00516829	0.958871	0.953116	1	0.468213
Q641Y2	NADH dehydrogenase [ubiquinone] iron-sulfur protein 2, mitochondrial OS=Rattus norvegicus GN=Ndufs2 PE=1 SV=1	1928300	799450	1528300	1348200	1411800	549820	2346100	2105900	1689100	2619000	2496700	2133300	241920	710150	11120	1427100	0.194618	0.673447	-1.22934	0.962362	0.204935	0.231944	0.967998
Q641Y8	ATP-dependent RNA helicase DDX1 OS=Rattus norvegicus GN=Ddx1 PE=2 SV=1	105580	59544	15023	186460	136100	146340	97403	109300	61091	46565	9780.9	25151	165300	189200	497.69	35486	0.416022	-1.36238	0.091028	0.869958	0.501133	0.998854	0.742356
Q642A4	UPF0598 protein C8orf82 homolog OS=Rattus norvegicus PE=2 SV=1	61929	92834	76274	51588	96885	125060	122730	70485	72666	77669	59534	68689	76835	14792	2985.6	62775	0.554778	-0.0209113	-0.844567	0.599115	0.99998	0.643208	0.781945
Q642G4	Peroxisomal membrane protein PEX14 OS=Rattus norvegicus GN=Pex14 PE=1 SV=1	31439	12697	83484	59849	88723	12893	88267	34428	117380	36945	28447	94593	120050	59494	1104.8	15431	0.258848	0.565134	0.0647889	0.984344	0.822494	0.999794	0.45867
Q64303	Serine/threonine-protein kinase PAK 2 OS=Rattus norvegicus GN=Pak2 PE=1 SV=1	53331	154590	66634	69008	69392	25683	65415	53880	13484	22930	11221	17966	78349	118930	2195.7	77553	-0.680472	-2.38878	-0.310544	0.688207	0.0942813	0.940598	0.792992
Q64380	Sarcosine dehydrogenase, mitochondrial OS=Rattus norvegicus GN=Sardh PE=1 SV=2	12257	27094	20567	10771	20106	2024.1	21184	7789.1	15253	4674.2	10991	0	14478	5059.8	5545.4	14647	-0.468072	-1.19303	-0.83125	0.856181	0.378458	0.593482	0.612105
Q64428	Trifunctional enzyme subunit alpha, mitochondrial OS=Rattus norvegicus GN=Hadha PE=1 SV=2	1305600	228250	1064300	1025500	1508700	1088100	1933800	1785900	637830	1262900	1227700	1039200	697730	1128100	6741.7	1083100	0.801682	0.201784	-0.313615	0.191403	0.977153	0.94979	0.83492
Q64536	[Pyruvate dehydrogenase (acetyl-transferring)] kinase isozyme 2, mitochondrial OS=Rattus norvegicus GN=Pdk2 PE=1 SV=1	1255400	403940	1091600	995060	996060	738760	1112300	677410	465920	954690	819950	902530	577300	196910	12972	701190	-0.08792	-0.253167	-1.33162	0.994458	0.909409	0.0726403	0.84436
Q64542	Plasma membrane calcium-transporting ATPase 4 OS=Rattus norvegicus GN=Atp2b4 PE=2 SV=1	16227	85289	19103	42309	20491	77844	28518	33953	24230	16042	70482	19552	32112	18740	2967.9	46398	-0.0189133	-0.322331	-0.701094	0.999988	0.961786	0.78608	0.477296
Q64548	Reticulon-1 OS=Rattus norvegicus GN=Rtn1 PE=2 SV=1	190160	92173	237680	252020	192200	230420	224640	304580	107490	147440	221780	144460	94487	135370	7282.7	122060	0.302057	-0.313674	-1.10388	0.835012	0.892295	0.226684	0.863307
Q64559	Cytosolic acyl coenzyme A thioester hydrolase OS=Rattus norvegicus GN=Acot7 PE=1 SV=4	441940	92760	448410	391690	582700	632520	512910	630330	347560	403750	530680	529080	144590	251740	19516	430160	0.778623	0.397621	-0.700482	0.178949	0.79687	0.687608	0.918388
Q64591	2,4-dienoyl-CoA reductase, mitochondrial OS=Rattus norvegicus GN=Decr1 PE=1 SV=2	529330	194410	571390	675090	910160	659090	842850	915250	1188300	1075200	1099500	1195200	893070	1188800	4572.4	1245600	0.756017	1.21011	0.75805	0.685045	0.157576	0.679782	0.714871
Q64654	Lanosterol 14-alpha demethylase OS=Rattus norvegicus GN=Cyp51a1 PE=2 SV=1	14139	23288	14198	29774	5961	43590	51853	16457	53393	55822	52625	67237	9593.1	4698.7	3238.8	73039	0.534003	1.49275	0.154016	0.928397	0.0755642	0.998696	0.849531
Q66H15	Regulator of microtubule dynamics protein 3 OS=Rattus norvegicus GN=Rmdn3 PE=2 SV=1	173900	67674	87443	38619	122640	84616	141510	127300	67521	200170	181540	181670	27052	45637	19700	86336	0.372884	0.779136	-1.04054	0.840272	0.196802	0.480347	0.942504
Q66H47	39S ribosomal protein L24, mitochondrial OS=Rattus norvegicus GN=Mrpl24 PE=2 SV=1	38156	146730	49248	39384	52541	20651	98167	41722	24259	70775	43346	37862	34503	10171	5545.3	48668	-0.360234	-0.634078	-1.46778	0.899638	0.683528	0.202364	0.694706
Q66H50	Fatty acyl-CoA reductase 1 OS=Rattus norvegicus GN=Far1 PE=2 SV=1	322290	9964	700270	719900	354310	549970	733000	826940	216850	360980	742230	377470	3697.5	4331.6	5342.3	1346300	0.491779	-0.0459148	-0.366094	0.802825	0.999877	0.960273	0.547934
Q66H62	Ubiquitin carboxyl-terminal hydrolase CYLD OS=Rattus norvegicus GN=Cyld PE=2 SV=1	8431.6	46027	38470	45253	26624	21671	18148	8753.1	12913	14931	13601	9337.8	14020	184060	2846.6	12027	-0.877836	-1.44415	0.623974	0.910287	0.793855	0.859988	0.652346
Q66HA6	ADP-ribosylation factor-like protein 8B OS=Rattus norvegicus GN=Arl8b PE=2 SV=1	368560	405470	104030	134840	328790	525570	267030	95566	167450	87099	86090	481380	381080	178270	5629.4	383100	0.264785	-0.301248	-0.095412	0.961264	0.967709	0.998626	0.460384
Q66HA8	Heat shock protein 105 kDa OS=Rattus norvegicus GN=Hsph1 PE=2 SV=1	87968	111760	176220	119320	106300	181580	167940	309940	81001	119770	30847	32252	92719	109130	4936.3	86978	0.628683	-0.908382	-0.753555	0.454249	0.58969	0.689883	0.89583
Q66HD0	Endoplasmin OS=Rattus norvegicus GN=Hsp90b1 PE=1 SV=2	46837	41686	7606	56202	55363	77142	54873	99058	69116	52460	29981	79918	72399	131560	4495.7	94034	0.911003	0.603647	0.989672	0.666546	0.906921	0.579156	0.542206
Q66HF1	NADH-ubiquinone oxidoreductase 75 kDa subunit, mitochondrial OS=Rattus norvegicus GN=Ndufs1 PE=1 SV=1	15045000	3658800	15274000	12200000	13378000	9977500	15776000	14821000	13150000	16697000	15249000	15302000	4416700	7796900	16038	13465000	0.22449	0.387301	-0.845732	0.93414	0.704426	0.417664	0.850057
Q66HF8	Aldehyde dehydrogenase X, mitochondrial OS=Rattus norvegicus GN=Aldh1b1 PE=1 SV=1	1454900	337600	1560500	1492500	1510100	663680	1318200	1322000	1795000	1577100	1544900	1691400	1692100	2122100	4392	1501200	-0.00941539	0.447655	0.134724	0.999999	0.805141	0.994971	0.47199
Q66HG5	Transmembrane 9 superfamily member 2 OS=Rattus norvegicus GN=Tm9sf2 PE=2 SV=1	44515	44639	3154.5	16702	66792	80814	34490	15072	4199.1	6808.6	32045	38258	1689	1817.7	4029.2	4728.3	0.854958	-0.42295	-3.15194	0.353567	0.953444	0.273421	0.940884
Q66HG9	Mitochondrial antiviral-signaling protein OS=Rattus norvegicus GN=Mavs PE=2 SV=1	75113	34086	210640	196810	73018	103750	88339	58497	164080	33979	155650	172990	146940	180450	6413.9	93801	-0.674955	0.0277942	-0.272906	0.74828	0.999953	0.966	0.498629
Q68FS4	Cytosol aminopeptidase OS=Rattus norvegicus GN=Lap3 PE=1 SV=1	388130	420760	380730	433950	182840	223750	191710	359060	172650	322360	348720	327310	264890	183890	14352	489740	-0.762036	-0.471379	-0.768815	0.402019	0.709036	0.395824	0.640604
Q68FT1	Ubiquinone biosynthesis protein COQ9, mitochondrial OS=Rattus norvegicus GN=Coq9 PE=2 SV=2	33596	4288.1	40620	32586	38851	26530	32973	30921	52014	46636	37221	41771	51884	69896	1572.6	22028	0.218713	0.677242	0.388105	0.992796	0.750169	0.955147	0.470697
Q68FT3	Pyridine nucleotide-disulfide oxidoreductase domain-containing protein 2 OS=Rattus norvegicus GN=Pyroxd2 PE=2 SV=1	71357	737990	104440	104040	75394	94147	81568	92425	77791	84925	110330	122170	62952	86706	14985	79498	-1.56697	-1.36478	-2.05971	0.107493	0.154289	0.0493885	0.874183
Q68FU3	Electron transfer flavoprotein subunit beta OS=Rattus norvegicus GN=Etfb PE=2 SV=3	1525100	228450	1317900	1465600	489390	413070	865880	737040	434520	533930	575610	550520	565070	388040	29569	733470	-0.856725	-1.11509	-1.40258	0.192433	0.0837365	0.0340986	0.8903
Q68FU7	Ubiquinone biosynthesis monooxygenase COQ6 OS=Rattus norvegicus GN=Coq6 PE=2 SV=1	368810	317580	334930	313220	669290	351900	307790	382210	405600	280580	401080	454190	491300	199030	8191.1	665330	0.358657	0.207946	0.0313436	0.914505	0.984016	0.999958	0.434451
Q68FW7	Threonine--tRNA ligase, mitochondrial OS=Rattus norvegicus GN=Tars2 PE=2 SV=1	227070	64639	256070	265130	196870	121660	213310	187290	30456	14846	7783.9	18629	112010	285460	2177.7	209330	-0.176841	-3.50275	-0.416704	0.982311	0.0239075	0.84884	0.910262
Q68FW9	COP9 signalosome complex subunit 3 OS=Rattus norvegicus GN=Cops3 PE=2 SV=1	23602	12097	38294	44585	40755	35907	12712	33419	102760	15192	61511	3342.7	6644.8	16207	910.54	26674	0.050392	0.624475	-1.2333	0.999864	0.689564	0.651041	0.747995
Q68FX0	Isocitrate dehydrogenase [NAD] subunit beta, mitochondrial OS=Rattus norvegicus GN=Idh3B PE=1 SV=1	3004200	1527400	3145800	3019300	2543400	2539400	3107600	3005500	3329900	3762300	3774300	3474600	3897500	3704100	34131	3180100	0.0658047	0.42299	0.0159787	0.999297	0.801609	0.999992	0.473198
Q68FX9	NAD-dependent protein deacylase sirtuin-5, mitochondrial OS=Rattus norvegicus GN=Sirt5 PE=2 SV=1	388680	858960	417960	376660	320360	328650	368640	381800	353320	449710	433190	353440	802160	902730	7840.5	364600	-0.545307	-0.361448	0.0245642	0.846298	0.938657	0.999968	0.471655
Q68FY0	Cytochrome b-c1 complex subunit 1, mitochondrial OS=Rattus norvegicus GN=Uqcrc1 PE=1 SV=1	3712400	181470	2055700	1994000	1653000	2100100	3974200	2580100	840240	2597600	1249300	2505300	620510	1601200	7999.7	2440900	0.375821	-0.143306	-0.766177	0.791825	0.991375	0.57781	0.738013
Q6AXQ5	2',5'-phosphodiesterase 12 OS=Rattus norvegicus GN=Pde12 PE=2 SV=1	35847	7455.8	38328	47879	26402	40513	41119	6638.3	12735	5158	8891.1	13034	59006	61102	4715.5	53349	-0.175544	-1.70156	0.460213	0.996302	0.555911	0.890825	0.699361
Q6AXT0	39S ribosomal protein L37, mitochondrial OS=Rattus norvegicus GN=Mrpl37 PE=2 SV=1	138150	49479	159600	138890	112990	97377	150470	145590	169370	172310	126340	150030	131520	191980	5357.5	126180	0.0590448	0.346414	-0.0953241	0.999474	0.879325	0.998003	0.462002
Q6AXV4	Sorting and assembly machinery component 50 homolog OS=Rattus norvegicus GN=Samm50 PE=1 SV=1	1280900	803910	1284700	1383600	1384800	1418800	1247000	1178500	321200	154150	329630	227040	1379900	1536600	12043	1534400	0.137691	-2.2034	-0.0908764	0.992488	0.160504	0.998504	0.830122
Q6AXW1	Glutaredoxin-2, mitochondrial OS=Rattus norvegicus GN=Glrx2 PE=2 SV=2	147480	119700	135520	15308	158620	109240	161730	144700	125780	144500	143040	138560	128130	20509	8970.6	63934	0.458249	0.400824	-0.91594	0.687679	0.777886	0.511362	0.85278
Q6AXX6	Redox-regulatory protein FAM213A OS=Rattus norvegicus GN=Fam213a PE=1 SV=1	186720	39911	172840	152470	191680	20229	112070	165630	185460	210130	192130	250410	26914	37074	10974	16628	-0.172884	0.60266	-2.59125	0.98667	0.410695	0.0683644	0.975281
Q6AY04	Uncharacterized protein C2orf47 homolog, mitochondrial OS=Rattus norvegicus PE=2 SV=1	227330	117320	191200	407150	266420	247510	228490	306800	492130	291500	252850	407970	178140	334900	8319.5	292850	0.153988	0.615191	-0.211858	0.990783	0.506799	0.984567	0.647937
Q6AY23	Pyrroline-5-carboxylate reductase 2 OS=Rattus norvegicus GN=Pycr2 PE=2 SV=1	316220	99403	358750	324530	299970	360250	313670	283290	362220	356060	312780	306480	602560	537540	12541	368410	0.194127	0.283518	0.469004	0.992254	0.974469	0.876291	0.43649
Q6AY30	Saccharopine dehydrogenase-like oxidoreductase OS=Rattus norvegicus GN=Sccpdh PE=2 SV=1	636620	46011	627110	504070	518470	420110	666740	661760	128280	273980	174810	216410	313210	470270	10178	542680	0.321811	-1.19276	-0.440739	0.866579	0.312673	0.847253	0.824317
Q6AY84	Secernin-1 OS=Rattus norvegicus GN=Scrn1 PE=1 SV=1	5722	7156.5	26175	26196	13553	3194.7	39831	30032	2595.8	5225.8	7978.8	3703.2	3369.1	5496	12401	38543	0.408578	-1.74223	-0.125602	0.921769	0.535347	0.998508	0.690794
Q6AY94	Complex I assembly factor TIMMDC1, mitochondrial OS=Rattus norvegicus GN=Timmdc1 PE=2 SV=1	30434	45287	29093	25033	33677	31748	11615	5238	37175	24431	17646	22619	65170	45473	3211.2	49181	-0.658234	-0.350069	0.328371	0.887321	0.973884	0.957623	0.51945
Q6AYD9	Nucleoside diphosphate-linked moiety X motif 19, mitochondrial OS=Rattus norvegicus GN=Nudt19 PE=2 SV=1	12484	59621	49707	16165	24421	23999	9712.2	15294	13356	2203.9	12575	24690	15133	10765	1532.3	40557	-0.910061	-1.38514	-1.02109	0.418727	0.187047	0.346886	0.733099
Q6AYE2	Endophilin-B1 OS=Rattus norvegicus GN=Sh3glb1 PE=2 SV=1	44028	9549.3	26935	70630	7048	37163	49367	46561	62052	33358	58125	90534	28279	25696	1151.8	127420	-0.109049	0.691382	0.272359	0.999324	0.726756	0.98552	0.513533
Q6AYK1	RNA-binding protein with serine-rich domain 1 OS=Rattus norvegicus GN=Rnps1 PE=2 SV=1	6618.7	4060.2	6470.6	9124.8	2957.1	5989	2287.5	7453.8	14184	4640	10266	10993	12254	14665	6396.2	5580.5	-0.491586	0.609338	0.565958	0.961521	0.811246	0.848844	0.591194
Q6AYQ8	Acylpyruvase FAHD1, mitochondrial OS=Rattus norvegicus GN=Fahd1 PE=2 SV=1	583390	66109	344700	222460	338270	75601	491760	395600	216170	533580	445940	500050	19957	59043	6317.8	428900	0.0969522	0.47899	-1.24247	0.996627	0.638137	0.315909	0.878616
Q6AYR6	Haloacid dehalogenase-like hydrolase domain-containing protein 2 OS=Rattus norvegicus GN=Hdhd2 PE=2 SV=1	249030	86475	200400	32898	12401	93758	5664.4	50704	100920	11928	28054	24479	5815.7	4770.8	5380.8	107140	-1.80725	-1.78214	-2.20801	0.0336746	0.0354471	0.0163873	0.942894
Q6AYZ1	Tubulin alpha-1C chain OS=Rattus norvegicus GN=Tuba1c PE=1 SV=1	374870	76618	139730	563710	487790	990740	402520	595720	339390	240140	365190	83272	219850	554250	2536.3	552970	1.10066	-0.167974	0.203196	0.128511	0.996392	0.99116	0.84199
Q6DGG0	Peptidyl-prolyl cis-trans isomerase D OS=Rattus norvegicus GN=Ppid PE=1 SV=3	103600	352970	119210	157000	101660	292030	133100	169330	104210	30541	69370	98328	171020	144800	7959.1	214060	-0.0740441	-1.27669	-0.446205	0.99875	0.302436	0.855183	0.675191
Q6EIX2	Mitochondrial import inner membrane translocase subunit TIM16 OS=Rattus norvegicus GN=Magmas-ps1 PE=3 SV=1	135530	87665	82167	42466	113910	191370	160300	156180	104140	165380	124800	140230	71884	81273	5429	91940	0.837984	0.619951	-0.473414	0.211101	0.540314	0.893996	0.881365
Q6GMN2	Brain-specific angiogenesis inhibitor 1-associated protein 2 OS=Rattus norvegicus GN=Baiap2 PE=1 SV=1	52116	86536	71586	87165	92285	110310	66469	82720	70028	125170	77057	135250	38815	146550	5493.5	32990	0.242271	0.454399	-0.409897	0.969242	0.797445	0.928733	0.583622
Q6I7R3	Isochorismatase domain-containing protein 1 OS=Rattus norvegicus GN=Isoc1 PE=2 SV=1	18730	50029	60691	96873	21366	20448	41811	47518	13492	39676	34967	21239	34752	62865	1444.2	35356	-0.787242	-1.04911	-0.751665	0.597323	0.422428	0.624261	0.6028
Q6IFU8	Keratin, type I cytoskeletal 17 OS=Rattus norvegicus GN=Krt17 PE=2 SV=1	43437	111930	38623	26012	41614	53843	86034	90004	33846	23908	53525	38549	68042	175520	7713.8	120560	0.303409	-0.554209	0.757149	0.979895	0.951277	0.65838	0.618988
Q6IRK9	Carboxypeptidase Q OS=Rattus norvegicus GN=Cpq PE=1 SV=1	252420	74697	40332	421430	151460	97180	36622	43542	191740	39999	47895	278640	104050	146180	2079.7	219690	-1.26258	-0.498831	-0.741018	0.260776	0.792785	0.584082	0.659654
Q6J4I0	Protein phosphatase 1 regulatory subunit 1B OS=Rattus norvegicus GN=Ppp1r1b PE=2 SV=1	198720	42539	221170	88733	168670	103210	177870	303880	170340	151360	195560	129680	17452	63474	7252.9	36151	0.45138	0.231155	-2.1483	0.65373	0.946669	0.0803251	0.963978
Q6KC51	Actin-binding LIM protein 2 OS=Rattus norvegicus GN=Ablim2 PE=2 SV=1	58561	1175100	811.11	80572	14125	48868	90757	551.11	4711.7	110470	876.64	10194	6380.3	113510	5732.2	89706	-3.09129	-3.38073	-2.6105	0.0476566	0.0406008	0.0665763	0.912671
Q6MG08	ATP-binding cassette sub-family F member 1 OS=Rattus norvegicus GN=Abcf1 PE=1 SV=1	1885.9	13413	642.66	2002.1	1245.5	6905.9	2636.2	1170.6	6012.7	1991.9	1538.8	6121	1815.1	5225.6	317.64	4779.5	-0.585474	-0.195985	-0.563962	0.912545	0.994432	0.91941	0.438042
Q6MG12	Uncharacterized protein C6orf136 homolog OS=Rattus norvegicus PE=2 SV=1	655560	73829	447890	466800	421570	404450	348510	370640	467820	451160	320340	404610	122570	434930	3220.7	436110	-0.0895141	-0.000130755	-0.721859	0.997306	1	0.577103	0.563754
Q6MG55	Abhydrolase domain-containing protein 16A OS=Rattus norvegicus GN=Abhd16a PE=2 SV=1	72025	92799	51709	86905	84936	49011	77167	132920	92441	98538	51807	119600	66172	26813	20424	68038	0.181149	0.256125	-0.741854	0.981605	0.946293	0.67297	0.647091
Q6MGB5	Estradiol 17-beta-dehydrogenase 8 OS=Rattus norvegicus GN=Hsd17b8 PE=3 SV=1	137170	44852	155730	101560	65211	67110	131310	145530	82685	80105	91038	92870	16153	73281	8555.2	97688	-0.102577	-0.341566	-1.16677	0.995626	0.895177	0.263706	0.686854
Q6MGD0	Protein CutA OS=Rattus norvegicus GN=Cuta PE=1 SV=2	226150	139190	209470	121970	189990	173570	243140	259230	123350	187700	195590	166750	5787.6	13469	2370.7	242950	0.313547	-0.0492609	-1.39701	0.853668	0.999596	0.188524	0.874041
Q6NYB7	Ras-related protein Rab-1A OS=Rattus norvegicus GN=Rab1A PE=1 SV=3	413850	73366	62907	26317	126820	245320	393070	295320	22317	360050	185750	501300	16407	8915.1	2999.7	69017	0.879543	0.891582	-2.56608	0.277697	0.261853	0.28496	0.980602
Q6P4Z9	COP9 signalosome complex subunit 8 OS=Rattus norvegicus GN=Cops8 PE=2 SV=1	48040	46528	44678	38941	32068	20699	42942	78414	20868	30252	24751	24683	69278	52673	5276.2	129930	-0.0332853	-0.825422	0.529258	0.999976	0.864615	0.858284	0.578059
Q6P502	T-complex protein 1 subunit gamma OS=Rattus norvegicus GN=Cct3 PE=1 SV=1	140480	145730	164980	196260	126440	213240	107020	156880	134450	153460	137710	174230	410980	119390	8659.5	131600	-0.101224	-0.110167	0.0507472	0.998439	0.997978	0.999756	0.412715
Q6P6Q9	Calcium uptake protein 1, mitochondrial OS=Rattus norvegicus GN=Micu1 PE=2 SV=1	390830	122060	371890	94768	482520	82399	48916	163210	399740	350050	376640	516990	46909	389870	14653	739390	-0.334118	0.746513	0.28177	0.978748	0.567302	0.976134	0.629593
Q6P6R2	Dihydrolipoyl dehydrogenase, mitochondrial OS=Rattus norvegicus GN=Dld PE=1 SV=1	3356600	503390	3121500	3248100	3841100	3638600	3459400	3244900	3166400	3148600	3012500	2482700	1146800	1279300	14397	3970300	0.471516	0.207285	-0.674173	0.607782	0.960272	0.632876	0.796527
Q6P6V0	Glucose-6-phosphate isomerase OS=Rattus norvegicus GN=Gpi PE=1 SV=1	318430	119510	212980	166480	420440	312490	488750	658760	238490	301570	426900	458550	102680	171600	7213.9	188100	1.20196	0.802364	-0.799629	0.0210797	0.32735	0.764323	0.982487
Q6P791	Ragulator complex protein LAMTOR1 OS=Rattus norvegicus GN=Lamtor1 PE=1 SV=1	31807	20121	11128	8193.7	11281	4233.8	3645.6	1956.1	5107.1	25874	24658	20299	5890.5	6059.2	1223.4	12267	-1.75451	0.09194	-1.48578	0.202996	0.997677	0.274506	0.857828
Q6P799	Serine--tRNA ligase, cytoplasmic OS=Rattus norvegicus GN=Sars PE=1 SV=3	107400	38781	28253	27940	32757	14747	27616	67274	28349	16036	23185	35540	12240	28193	5187.5	71211	-0.507136	-0.97284	-0.792595	0.841766	0.522475	0.641348	0.558558
Q6P7A9	Lysosomal alpha-glucosidase OS=Rattus norvegicus GN=Gaa PE=2 SV=1	13581	21191	9165.5	10537	41461	73823	17583	61138	34975	66153	12452	64628	32943	31363	1184.5	45732	1.83244	1.70991	1.0298	0.143876	0.229201	0.81359	0.786623
Q6P7B0	Tryptophan--tRNA ligase, cytoplasmic OS=Rattus norvegicus GN=Wars PE=1 SV=2	37443	6898.8	4183.1	15005	11436	70573	24669	44219	4406.7	27135	18840	14964	55971	6085	1694	30234	1.24806	0.0406566	0.564979	0.363725	0.999986	0.939875	0.654056
Q6P7Q4	Lactoylglutathione lyase OS=Rattus norvegicus GN=Glo1 PE=1 SV=3	190690	42716	211080	211790	202910	125220	187500	280200	139390	123560	184110	211380	76651	102580	12630	220680	0.278158	0.00474931	-0.669765	0.918606	1	0.679812	0.63273
Q6P7S1	Acid ceramidase OS=Rattus norvegicus GN=Asah1 PE=2 SV=1	83729	62868	42256	21422	30160	36849	45309	54787	23903	61104	33066	121990	24557	14309	2875.6	65051	-0.331522	0.191136	-0.977466	0.949968	0.982562	0.576776	0.624658
Q6P9T8	Tubulin beta-4B chain OS=Rattus norvegicus GN=Tubb4b PE=1 SV=1	2277100	1613900	2508300	2952200	3148500	4205100	3781900	3206400	2568000	1820700	2086400	2724100	1654900	3962300	21934	2287100	0.616966	-0.0236894	-0.238562	0.452085	0.999968	0.974023	0.700375
Q6P9U8	Eukaryotic translation initiation factor 3 subunit H OS=Rattus norvegicus GN=Eif3h PE=2 SV=1	425050	57785	428670	565380	429510	69292	278580	269350	502940	400390	306300	631440	8272.3	631430	2843.9	589740	-0.496665	0.317987	-0.26122	0.862877	0.911494	0.970367	0.567768
Q6PCT3	Tumor protein D54 OS=Rattus norvegicus GN=Tpd52l2 PE=2 SV=1	144230	45813	157680	217480	64890	37461	127510	135830	114180	119560	130640	74194	154820	16995	816.14	178900	-0.628144	-0.365949	-0.685117	0.709503	0.90546	0.66193	0.514644
Q6PCU2	V-type proton ATPase subunit E 1 OS=Rattus norvegicus GN=Atp6v1e1 PE=1 SV=1	448840	120700	508200	633890	594140	328610	500220	844330	597010	544330	651030	611070	90894	176530	23916	607550	0.405604	0.48973	-0.929154	0.724426	0.566861	0.427998	0.901143
Q6PCU8	NADH dehydrogenase [ubiquinone] flavoprotein 3, mitochondrial OS=Rattus norvegicus GN=Ndufv3 PE=3 SV=1	258310	161190	248570	247070	327180	322810	348340	430660	996710	712900	712200	759170	137310	625760	2517.4	518580	0.642931	1.79741	0.488769	0.770772	0.000469444	0.899571	0.989683
Q6PDU7	ATP synthase subunit g, mitochondrial OS=Rattus norvegicus GN=Atp5l PE=1 SV=2	2183800	735210	3831600	2893700	1243600	1947800	2627200	2770900	673400	3019900	3601600	4469500	754450	901750	14436	3635100	-0.167104	0.286678	-0.862125	0.984308	0.886279	0.458927	0.742749
Q6PDW6	39S ribosomal protein L17, mitochondrial OS=Rattus norvegicus GN=Mrpl17 PE=2 SV=1	96481	18830	14794	64854	18718	24092	109380	16212	4365.9	9679.2	129400	16651	33121	25727	3175.6	26497	-0.211261	-0.284233	-1.13909	0.988162	0.974204	0.580112	0.525422
Q6PEB9	Coiled-coil domain-containing protein 127 OS=Rattus norvegicus GN=Ccdc127 PE=2 SV=2	75107	8694.3	70831	58130	56642	42317	67736	72308	3207.4	12187	10412	8294.6	8439.7	43710	1177.3	6709.8	0.167786	-2.64136	-1.82532	0.977701	0.0397433	0.100424	0.966705
Q6PEC4	S-phase kinase-associated protein 1 OS=Rattus norvegicus GN=Skp1 PE=2 SV=3	53606	52706	49591	23049	54754	78797	42294	75019	46606	48548	13135	71779	88674	99116	1060.6	36317	0.487333	0.00896915	0.331427	0.892132	1	0.967936	0.446232
Q6PST4	Atlastin-1 OS=Rattus norvegicus GN=Atl1 PE=1 SV=1	16090	9280.7	17978	22098	11296	3048.6	188.43	702.84	8356.1	1692.2	418.94	11048	6018.9	27911	960.45	972.61	-2.10285	-1.60496	-0.867826	0.0928623	0.171585	0.503452	0.815154
Q6Q0N1	Cytosolic non-specific dipeptidase OS=Rattus norvegicus GN=Cndp2 PE=1 SV=1	56216	26219	52109	84408	54382	80223	67266	103900	63976	52488	88098	54766	89394	137050	2054.9	12376	0.481837	0.244163	0.137669	0.865697	0.983898	0.997347	0.440728
Q6Q0N3	5'-nucleotidase domain-containing protein 2 OS=Rattus norvegicus GN=Nt5dc2 PE=2 SV=2	18516	42019	15267	10149	20010	10415	9310.1	22128	10688	6291.5	5946.2	11398	3746	5710.6	9171	23321	-0.474435	-1.32431	-1.03489	0.816984	0.248871	0.386334	0.698309
Q6QIX3	Zinc transporter 3 OS=Rattus norvegicus GN=Slc30a3 PE=2 SV=1	8626.1	3251.4	11536	3736	25465	13157	18416	26728	22861	16807	18937	30379	14751	25199	874.22	7436.7	1.62544	1.71262	0.82993	0.228968	0.164516	0.88944	0.787714
Q6RJR6	Reticulon-3 OS=Rattus norvegicus GN=Rtn3 PE=1 SV=1	144510	7393.3	179220	192280	131730	72843	140630	155280	123900	122410	117330	137810	123360	252600	10771	140050	-0.064602	-0.0618172	0.00928029	0.9996	0.999609	0.999999	0.410969
Q6RUV5	Ras-related C3 botulinum toxin substrate 1 OS=Rattus norvegicus GN=Rac1 PE=1 SV=1	370760	252010	383820	457820	477860	463980	326270	403600	26656	44567	44441	36328	322340	675390	3524	373280	0.191005	-3.26825	-0.0913769	0.982076	0.0952772	0.998384	0.886815
Q6UPE0	Choline dehydrogenase, mitochondrial OS=Rattus norvegicus GN=Chdh PE=1 SV=1	32169	22554	39160	16479	128280	175870	20297	18460	44231	23816	6905.9	63438	638070	39682	1183.8	135080	1.63557	0.326506	2.88281	0.872573	0.999722	0.111068	0.816297
Q6UPE1	Electron transfer flavoprotein-ubiquinone oxidoreductase, mitochondrial OS=Rattus norvegicus GN=Etfdh PE=1 SV=1	412990	127070	145310	179100	343620	152000	600710	401160	208110	157740	200060	224370	180270	250630	6221.4	241860	0.792659	-0.129452	-0.348444	0.283138	0.996671	0.952635	0.808981
Q6VBQ5	Myeloid-associated differentiation marker OS=Rattus norvegicus GN=Myadm PE=2 SV=1	4345.5	61373	5192	33869	12888	46247	30644	20312	7602.6	50723	9431.9	4693.8	19942	7571	987.16	37363	0.07134	-0.532273	-0.669813	0.999478	0.90144	0.841139	0.491774
Q6XVN8	Microtubule-associated proteins 1A/1B light chain 3A OS=Rattus norvegicus GN=Map1lc3a PE=1 SV=1	35227	11201	36052	2055.6	11548	70229	48095	58852	6221.7	36701	49885	33794	6350.6	7611.2	1506.4	13949	1.15865	0.582666	-1.5229	0.226195	0.862997	0.73698	0.889888
Q704E8	ATP-binding cassette sub-family B member 7, mitochondrial OS=Rattus norvegicus GN=Abcb7 PE=1 SV=1	399870	232150	366150	378720	295240	300650	326810	308150	391360	367810	379980	439120	539780	445190	18406	209480	-0.161758	0.196931	-0.183005	0.989466	0.973424	0.98506	0.449163
Q704S8	Carnitine O-acetyltransferase OS=Rattus norvegicus GN=Crat PE=1 SV=1	440680	134120	452260	473180	329240	325590	414640	460060	373580	376040	341720	347340	275610	331680	9410	299750	0.0278951	-0.0604476	-0.711065	0.999887	0.999059	0.558009	0.584281
Q711G3	Isoamyl acetate-hydrolyzing esterase 1 homolog OS=Rattus norvegicus GN=Iah1 PE=2 SV=2	7982.4	157940	3278.6	6560.4	3329.9	47240	4698.5	40237	4068.3	4712.7	49411	6973.4	4192.7	10408	1705.8	61619	-0.879964	-1.43144	-1.17345	0.702544	0.450753	0.555887	0.595093
Q71UE8	NEDD8 OS=Rattus norvegicus GN=Nedd8 PE=1 SV=1	76654	68895	97220	68842	185170	120300	62656	54863	62884	63333	61068	88904	45485	116410	6206	35067	0.440874	-0.17409	-0.617073	0.793155	0.991015	0.802214	0.650748
Q75Q39	Mitochondrial import receptor subunit TOM70 OS=Rattus norvegicus GN=Tomm70a PE=1 SV=1	3820800	2552200	2971300	4648300	4075000	4346300	3615400	3744300	2734000	2724800	2934100	2381800	4774100	5004100	24721	5382400	0.173525	-0.377016	0.118013	0.98791	0.936225	0.996471	0.463913
Q75Q40	Mitochondrial import receptor subunit TOM40 homolog OS=Rattus norvegicus GN=Tomm40 PE=1 SV=1	756240	75420	689020	562030	626440	619590	632820	573470	783260	834370	682010	761840	756480	894240	12369	507470	0.235685	0.555767	0.0596047	0.973312	0.669566	0.999628	0.509091
Q75Q41	Mitochondrial import receptor subunit TOM22 homolog OS=Rattus norvegicus GN=Tomm22 PE=1 SV=1	927530	497840	823180	900260	769870	532760	917770	791290	1001000	1475300	1461600	1229600	1002500	976640	72224	786960	-0.0642334	0.71466	-0.149767	0.999145	0.213194	0.990116	0.816893
Q76EQ0	Serine racemase OS=Rattus norvegicus GN=Srr PE=1 SV=1	5669.5	173980	27115	97734	55020	18177	37216	68120	65431	6453.8	54768	3323.1	7483.9	29241	2345	119400	-0.770244	-1.22819	-0.942226	0.637466	0.362533	0.517062	0.629803
Q78EG7	Protein tyrosine phosphatase type IVA 1 OS=Rattus norvegicus GN=Ptp4a1 PE=1 SV=1	19459	39672	11195	10002	8451.6	9132.3	11046	351.26	20954	9932.5	16339	29283	32745	28887	2109.2	3279.7	-1.47079	-0.0702829	-0.261292	0.429249	0.999471	0.978837	0.612539
Q78P75	Dynein light chain 2, cytoplasmic OS=Rattus norvegicus GN=Dynll2 PE=1 SV=1	22147	52045	47434	23843	114260	119300	69626	81535	7329.6	3567.5	6259.1	13366	3525.3	162910	1365.5	35940	1.4031	-2.25278	0.486023	0.14335	0.722962	0.951082	0.917855
Q78PB6	Nuclear distribution protein nudE-like 1 OS=Rattus norvegicus GN=Ndel1 PE=1 SV=1	80193	18449	13160	107100	9805.4	6319.4	104400	129360	1227.6	12921	918.83	13504	33358	10705	2128.7	166020	0.190978	-2.93764	-0.0447809	0.993432	0.353883	0.99993	0.719434
Q792I0	Protein lin-7 homolog C OS=Rattus norvegicus GN=Lin7c PE=1 SV=1	11337	459520	24940	40445	12259	106460	22894	34136	7222.1	19302	27541	10145	40709	41752	2168.5	38260	-1.60937	-3.06201	-2.12552	0.193933	0.0512886	0.107985	0.868782
Q794F9	4F2 cell-surface antigen heavy chain OS=Rattus norvegicus GN=Slc3a2 PE=1 SV=1	123090	61611	154840	167770	99912	116540	129360	156000	77925	88301	97985	149460	70343	133090	4942.7	67712	-0.0157235	-0.294387	-0.877744	0.999981	0.926008	0.435189	0.61828
Q7M0E3	Destrin OS=Rattus norvegicus GN=Dstn PE=1 SV=3	143080	637090	177040	220170	178800	299510	145170	204740	138570	72034	103240	86213	158860	330190	15442	213770	-0.507494	-1.5573	-0.712998	0.743327	0.120474	0.546168	0.750425
Q7M0E7	39S ribosomal protein L14, mitochondrial OS=Rattus norvegicus GN=Mrpl14 PE=1 SV=2	186360	90391	209420	206270	152460	200530	153290	158660	117850	195810	188560	152120	92000	182690	4222.4	213420	-0.058467	-0.0816507	-0.492058	0.999358	0.998325	0.797638	0.467177
Q7M767	Ubiquitin-conjugating enzyme E2 variant 2 OS=Rattus norvegicus GN=Ube2v2 PE=1 SV=3	242100	99745	273600	291650	73536	62025	162910	197630	249970	126360	134920	245220	220900	365530	14584	234960	-0.87062	-0.261971	-0.117796	0.525252	0.957717	0.995289	0.552893
Q7TPB1	T-complex protein 1 subunit delta OS=Rattus norvegicus GN=Cct4 PE=1 SV=3	89796	94243	88426	64358	42606	83341	104540	144070	42340	86032	95156	83273	15282	66230	1809.4	42981	0.153195	-0.134687	-1.41511	0.981969	0.99101	0.177065	0.825074
Q7TQ16	Cytochrome b-c1 complex subunit 8 OS=Rattus norvegicus GN=Uqcrq PE=3 SV=1	1773100	102600	1387300	1393600	2124600	2663800	2365000	2121800	1899000	1925200	2377600	2169200	70083	89554	4363.6	1980000	0.994101	0.846123	-1.11897	0.022949	0.0915538	0.383496	0.996284
Q7TQ82	28S ribosomal protein S10, mitochondrial OS=Rattus norvegicus GN=Mrps10 PE=2 SV=1	25187	35052	25766	6824.8	41895	64091	72711	10895	39074	33534	34756	50200	81585	37072	3061.6	33937	1.03024	0.763278	0.745698	0.591725	0.833646	0.845599	0.516159
Q7TQ94	Nitrilase homolog 1 OS=Rattus norvegicus GN=Nit1 PE=2 SV=1	15046	16002	11441	40682	19354	11811	25062	5738.3	11625	12389	18258	10719	3317.8	39723	360.6	8677.7	-0.42462	-0.650333	-0.675376	0.910293	0.781104	0.765318	0.481729
Q7TS56	Carbonyl reductase family member 4 OS=Rattus norvegicus GN=Cbr4 PE=2 SV=1	55750	38576	50245	37015	93172	96721	79269	79527	94746	110720	112420	125870	16436	42781	10521	120430	0.941288	1.28911	0.0666215	0.419998	0.0851508	0.999846	0.864914
Q7TSA0	Mitochondrial Rho GTPase 2 OS=Rattus norvegicus GN=Rhot2 PE=2 SV=1	341210	271380	560030	361700	387490	203520	475390	553010	466100	285990	418210	373640	341710	521970	12813	406520	0.0778689	0.00901728	-0.258064	0.998617	0.999998	0.967233	0.427647
Q7TSE9	HCLS1-associated protein X-1 OS=Rattus norvegicus GN=Hax1 PE=1 SV=1	66340	71864	170420	68806	72742	42620	40879	46659	173890	53511	46374	25965	61751	18608	3270.7	69422	-0.89544	-0.332497	-1.30219	0.439892	0.908652	0.223705	0.713167
Q7TT47	Paraplegin OS=Rattus norvegicus GN=Spg7 PE=2 SV=1	119010	10794	107290	61750	111630	42469	124520	117090	53291	108770	111070	100620	28748	15112	5536.7	89655	0.405047	0.322685	-1.10377	0.843612	0.91988	0.542114	0.775415
Q80W89	NADH dehydrogenase [ubiquinone] 1 alpha subcomplex subunit 11 OS=Rattus norvegicus GN=Ndufa11 PE=2 SV=1	1261800	820750	1218400	1258000	1228000	1215500	1268800	1203000	488280	329180	288290	265860	958530	1170300	9554	1195100	0.108578	-1.73283	-0.451671	0.9939	0.111687	0.815658	0.85474
Q80W96	Iron-sulfur cluster assembly 1 homolog, mitochondrial OS=Rattus norvegicus GN=Isca1 PE=2 SV=1	684230	394080	507130	574750	236250	601850	309800	179740	198250	192180	522320	312140	792130	887860	9014.1	755430	-0.702294	-0.818506	0.178342	0.762365	0.69072	0.98703	0.620593
Q811P6	Dimethyladenosine transferase 1, mitochondrial OS=Rattus norvegicus GN=Tfb1m PE=2 SV=1	4353.7	9158.9	2253.4	31257	10820	10800	13370	4073.3	1588.1	14243	18659	19179	12596	3407.6	2762.2	4314.1	-0.267553	0.190725	-1.02673	0.980151	0.98824	0.652256	0.578059
Q812E9	Neuronal membrane glycoprotein M6-a OS=Rattus norvegicus GN=Gpm6a PE=1 SV=1	830230	175340	967810	915720	583950	488840	464330	666900	169000	128550	125000	283190	377530	954350	6994.6	464490	-0.390483	-2.03341	-0.679929	0.810687	0.0316173	0.499119	0.867921
Q8CFD0	Sideroflexin-5 OS=Rattus norvegicus GN=Sfxn5 PE=2 SV=1	437400	282110	306660	375590	475940	428600	354850	179470	554590	437620	426040	744750	370730	316300	13029	701110	0.0376869	0.625794	-0.000608387	0.999904	0.554558	1	0.583759
Q8CFG5	Voltage-dependent calcium channel subunit alpha-2/delta-3 OS=Rattus norvegicus GN=Cacna2d3 PE=1 SV=1	8148.1	2828	10727	15877	11707	11782	15098	5829.4	3970.4	5875.1	31927	10577	22859	53074	1165.7	14560	0.241124	0.478207	1.2863	0.99789	0.979692	0.488009	0.577074
Q8CFN2	Cell division control protein 42 homolog OS=Rattus norvegicus GN=Cdc42 PE=1 SV=2	273270	139140	283960	335430	157710	217610	240780	347710	8872.4	37555	19577	55312	334800	570000	34164	304570	-0.0983427	-3.08832	0.269283	0.998757	0.171517	0.96148	0.846294
Q8CHJ1	Phosphatidylinositol glycan anchor biosynthesis class U protein OS=Rattus norvegicus GN=Pigu PE=1 SV=3	8466.4	0	13037	4927.4	10289	17694	12150	4165.7	9909.9	34380	6885.7	36968	11009	19163	2067.5	51122	0.745044	1.73764	1.65716	0.966218	0.382169	0.453846	0.66444
Q8K3M6	ERC protein 2 OS=Rattus norvegicus GN=Erc2 PE=1 SV=1	15096	106010	8912.6	26638	12752	168470	24419	7294.6	9429	20259	27352	28981	10217	18624	12593	25554	0.442812	-0.864845	-1.22563	0.90149	0.820417	0.688526	0.688504
Q8K3P6	Calcium-binding mitochondrial carrier protein SCaMC-2 OS=Rattus norvegicus GN=Slc25a25 PE=1 SV=1	26492	94310	149020	124300	95473	52876	131510	162220	105040	195750	181500	252150	87695	46630	7115.9	99923	0.165662	0.898002	-0.707432	0.989038	0.131593	0.755836	0.917195
Q8K3V3	G-protein coupled receptor 56 OS=Rattus norvegicus GN=Gpr56 PE=1 SV=1	15919	60026	4059.1	17288	6302.2	21352	12638	53431	14928	6323.7	24067	73937	7385.6	7352.8	1915.3	5779.1	-0.0539165	0.293664	-2.11671	0.999857	0.96923	0.423272	0.711571
Q8K4Y7	Soluble calcium-activated nucleotidase 1 OS=Rattus norvegicus GN=Cant1 PE=1 SV=1	23811	54169	48583	21397	23306	15530	39784	52305	15381	11911	10031	47390	23680	11295	852.45	7650	-0.176467	-0.804552	-1.76687	0.982149	0.514532	0.113516	0.802198
Q8R478	WW domain-binding protein 2 OS=Rattus norvegicus GN=Wbp2 PE=1 SV=1	9221.4	45742	763.62	9329.3	9502.4	3748	9766.6	3031	3135.5	1768	6652.2	4846.9	12387	8668.7	2977.8	13079	-1.32052	-1.98776	-0.809784	0.364764	0.183739	0.644875	0.724443
Q8R4E1	T-cell immunomodulatory protein OS=Rattus norvegicus GN=Itfg1 PE=2 SV=1	138390	166610	179060	44580	23386	278210	10320	82726	167930	160130	124230	85825	488270	175180	5312.6	53768	-0.421741	0.0256289	0.450773	0.969197	0.999989	0.915009	0.481775
Q8R4Z9	Mitofusin-1 OS=Rattus norvegicus GN=Mfn1 PE=1 SV=1	76104	41545	74772	89220	75421	73984	91264	81286	107210	86862	103480	108030	35043	36361	13270	130650	0.193002	0.526136	-0.387348	0.986717	0.733236	0.945927	0.590069
Q8R500	Mitofusin-2 OS=Rattus norvegicus GN=Mfn2 PE=1 SV=1	118530	514050	173760	205400	194280	293790	218620	195900	341340	384520	322450	328160	243220	184190	15360	222720	-0.164696	0.444135	-0.60435	0.988319	0.705596	0.735891	0.718233
Q8VD52	Pyridoxal phosphate phosphatase OS=Rattus norvegicus GN=Pdxp PE=1 SV=2	84871	39970	83858	35787	44540	67670	29097	150560	16005	78257	25205	108330	59788	13639	10135	44467	0.255559	-0.102003	-0.933281	0.965921	0.998345	0.667987	0.598348
Q8VHF5	Citrate synthase, mitochondrial OS=Rattus norvegicus GN=Cs PE=1 SV=1	14526000	5951400	15145000	13990000	14510000	11459000	14383000	14005000	16400000	15032000	15376000	16094000	1160300	7699100	13958	12759000	0.131765	0.342405	-1.19751	0.97703	0.678931	0.101564	0.95121
Q8VI04	Isoaspartyl peptidase/L-asparaginase OS=Rattus norvegicus GN=Asrgl1 PE=1 SV=1	65051	114000	65230	74672	56109	63421	45820	64283	16300	12915	13045	45416	16693	51620	3638.9	46487	-0.474014	-1.86309	-1.4292	0.676521	0.0258836	0.0672115	0.915694
Q8VID1	Dehydrogenase/reductase SDR family member 4 OS=Rattus norvegicus GN=Dhrs4 PE=2 SV=2	72143	53631	61782	40327	59664	79120	53301	52290	81866	49225	70652	110700	24642	55589	6274.7	29332	0.100803	0.4553	-0.976188	0.997678	0.77324	0.588219	0.745467
Q8VIJ5	Bifunctional protein NCOAT OS=Rattus norvegicus GN=Mgea5 PE=1 SV=1	2676	23761	35642	17194	82549	76010	8847.9	13001	30569	4118.2	21226	16277	77247	3664.8	919.75	7042.3	1.18636	-0.135027	0.164929	0.367583	0.999456	0.998651	0.685469
Q91XR8	Phospholipid hydroperoxide glutathione peroxidase, nuclear OS=Rattus norvegicus GN=Gpx4 PE=2 SV=3	349420	154000	399240	379280	275300	335550	389140	433920	263290	248850	237950	231560	953760	421180	21348	389350	0.161626	-0.385048	0.478111	0.995214	0.966432	0.861466	0.512185
Q91Y94	Cytochrome c oxidase subunit 4 isoform 2, mitochondrial OS=Rattus norvegicus GN=Cox4i2 PE=2 SV=1	3279.7	9138.8	12929	14195	14133	5900.5	22278	17857	28947	27328	5620.4	13282	5165.8	5354.4	1736.1	38428	0.605604	0.926895	0.358135	0.88841	0.601107	0.979758	0.516206
Q91Z80	Liprin-alpha-4 (Fragment) OS=Rattus norvegicus GN=Ppfia4 PE=1 SV=1	6372.1	25712	23313	62069	3407.5	39116	22882	34791	29496	18999	18885	32091	19338	14386	1364.7	43454	-0.229412	-0.239897	-0.580695	0.985901	0.984111	0.865642	0.437666
Q91ZN1	Coronin-1A OS=Rattus norvegicus GN=Coro1a PE=1 SV=3	34041	20427	30360	41575	17699	25113	13642	13048	12289	9710	11514	14483	16219	18271	1749.1	43020	-0.862904	-1.39704	-0.673382	0.527222	0.248763	0.672931	0.670235
Q91ZW1	Transcription factor A, mitochondrial OS=Rattus norvegicus GN=Tfam PE=2 SV=1	216840	56522	171590	741510	282080	217470	109460	190960	400920	337850	284260	365920	426910	435170	10712	281990	-0.568648	0.227329	-0.0390454	0.846675	0.974293	0.999881	0.51013
Q91ZW6	Trimethyllysine dioxygenase, mitochondrial OS=Rattus norvegicus GN=Tmlhe PE=1 SV=2	69740	62589	116050	183370	234280	87901	73334	64282	15243	139160	65170	253560	6771.8	140310	625.95	577750	0.0908042	0.132053	0.748699	0.999728	0.999098	0.779132	0.476731
Q920A6	Retinoid-inducible serine carboxypeptidase OS=Rattus norvegicus GN=Scpep1 PE=2 SV=1	29559	77140	98134	59827	55911	50901	25431	48786	102860	77209	25651	114960	62593	22316	18225	59988	-0.547919	0.276994	-0.698189	0.829973	0.940137	0.731091	0.643991
Q920F5	Malonyl-CoA decarboxylase, mitochondrial OS=Rattus norvegicus GN=Mlycd PE=1 SV=1	126130	33099	40920	78278	90914	6706.9	75962	80484	84306	113750	120060	81559	26564	16248	11560	136790	-0.132091	0.521528	-0.542503	0.996891	0.731861	0.881558	0.638715
Q920L2	Succinate dehydrogenase [ubiquinone] flavoprotein subunit, mitochondrial OS=Rattus norvegicus GN=Sdha PE=1 SV=1	4828800	262420	4674900	4119500	3576400	2294600	5139000	5024300	1423900	1513600	1496000	1268300	1723600	1461800	8474.8	2051500	0.20757	-1.2841	-1.40447	0.922376	0.089749	0.0660892	0.969569
Q920Q0	Paralemmin-1 OS=Rattus norvegicus GN=Palm PE=1 SV=1	169030	67571	137920	77886	211080	86232	133370	134040	140340	161730	132980	183260	66587	57360	3164.7	142540	0.31992	0.450709	-0.746524	0.877185	0.686373	0.616886	0.800533
Q920R3	Fatty acid desaturase 1 OS=Rattus norvegicus GN=Fads1 PE=2 SV=1	116670	93595	57461	198370	42387	89305	24986	66290	53704	204390	150190	50780	60752	18172	2236.8	79345	-1.06379	-0.0219318	-1.538	0.294655	0.999938	0.126457	0.857193
Q924S1	1-acyl-sn-glycerol-3-phosphate acyltransferase delta OS=Rattus norvegicus GN=Agpat4 PE=2 SV=1	2012.6	4318.1	1326.4	2533.7	5426	3008.7	5796.8	4571.5	630.85	1967.4	4146.9	7129.4	14427	2677.3	333.72	59969	0.883696	0.445174	2.9252	0.992545	0.999402	0.148079	0.795902
Q924S5	Lon protease homolog, mitochondrial OS=Rattus norvegicus GN=Lonp1 PE=2 SV=1	1890200	588480	1920700	1753100	1456700	1476500	1637100	1541100	1284700	1438000	1454500	1439300	527640	854980	11400	1882000	-0.00966515	-0.131497	-0.909224	0.999999	0.990152	0.374241	0.656885
Q925N3	PEX5-related protein OS=Rattus norvegicus GN=Pex5l PE=1 SV=1	11899	81348	81027	82275	112440	302070	54029	66608	64522	23293	50539	45042	83859	147710	2060	249580	1.0607	-0.484272	0.913413	0.496316	0.982273	0.656853	0.715237
Q925S8	ATP-dependent zinc metalloprotease YME1L1 OS=Rattus norvegicus GN=Yme1l1 PE=2 SV=1	147680	78051	152240	183790	145240	110580	128470	126490	137740	164690	130730	76687	227040	212450	5800.1	184940	-0.137254	-0.139892	0.165922	0.995842	0.996002	0.990959	0.423969
Q99JD4	CLIP-associating protein 2 OS=Rattus norvegicus GN=Clasp2 PE=2 SV=1	20901	24840	15474	13684	12802	21159	21288	13772	4244.4	18149	20515	18072	8536.9	7049.1	3675.5	23771	-0.117911	-0.296601	-0.79952	0.996471	0.956855	0.652373	0.50565
Q99ML5	Prenylcysteine oxidase OS=Rattus norvegicus GN=Pcyox1 PE=1 SV=1	48066	23795	55934	49886	24125	108340	61809	61492	138510	61214	12144	132490	14607	47901	3209.6	15517	0.525535	0.95462	-1.12912	0.820427	0.25495	0.703726	0.891425
Q99MZ4	Gamma-glutamyltransferase 7 OS=Rattus norvegicus GN=Ggt7 PE=2 SV=2	9686.7	22695	2648.8	10643	13788	11474	15145	21327	6113.9	8196.6	9028.4	10198	6655.4	6264.2	932.52	9987.7	0.434708	-0.445608	-0.937984	0.828067	0.916621	0.653291	0.715686
Q99MZ8	LIM and SH3 domain protein 1 OS=Rattus norvegicus GN=Lasp1 PE=1 SV=1	116690	143800	126740	135660	126360	205110	115340	145390	66608	74327	89255	90051	173280	165530	1548.8	60165	0.179577	-0.707349	-0.38462	0.983446	0.688294	0.90859	0.588829
Q99NA5	Isocitrate dehydrogenase [NAD] subunit alpha, mitochondrial OS=Rattus norvegicus GN=Idh3a PE=1 SV=1	14796000	3366600	15365000	16036000	13265000	4673500	16319000	15981000	15690000	15773000	16163000	15985000	12499000	9631600	10191	17473000	0.0195124	0.359995	-0.323278	0.999976	0.844187	0.938533	0.540505
Q99P39	Cysteine desulfurase, mitochondrial OS=Rattus norvegicus GN=Nfs1 PE=2 SV=1	228190	211820	220630	25370	205740	189800	20382	185400	64329	29191	6240.7	35742	333520	352040	1456.6	204720	-0.190092	-2.33991	0.378388	0.99334	0.321138	0.916869	0.786987
Q99P77	Nucleolar GTP-binding protein 1 OS=Rattus norvegicus GN=Gtpbp4 PE=2 SV=3	22925	34759	6303.1	56146	23723	86309	45172	65310	43449	48523	16042	35756	50341	9951.3	6611.8	24556	0.876237	0.259129	-0.393419	0.45465	0.985237	0.974231	0.684793
Q99PW3	Sialidase-1 OS=Rattus norvegicus GN=Neu1 PE=1 SV=1	17546	902240	80376	35892	43939	99706	50967	50896	10440	102440	112670	10266	228700	6707	1139.4	26634	-2.07726	-2.13537	-1.97698	0.12828	0.121136	0.142237	0.837875
Q9EPB1	Dipeptidyl peptidase 2 OS=Rattus norvegicus GN=Dpp7 PE=1 SV=1	16833	26114	6732.2	7956.8	5622	35885	46199	25748	66408	39726	37396	73102	37843	32307	2013.1	103800	0.977065	1.9102	1.61023	0.883581	0.169985	0.411987	0.742825
Q9EPC6	Profilin-2 OS=Rattus norvegicus GN=Pfn2 PE=1 SV=3	480410	69097	536170	590170	611100	653980	400880	621060	358960	343470	187680	488960	919460	836540	29661	506520	0.448579	-0.281195	0.451831	0.867625	0.982171	0.864473	0.540812
Q9EPI1	Xylosyltransferase 1 (Fragment) OS=Rattus norvegicus GN=Xylt1 PE=2 SV=1	29475	87884	43409	35606	192150	44421	60824	25902	73055	72294	11851	98975	159090	116750	201000	87760	0.719256	0.383526	1.52363	0.897021	0.987496	0.188933	0.727985
Q9EPJ3	28S ribosomal protein S26, mitochondrial OS=Rattus norvegicus GN=Mrps26 PE=1 SV=1	172300	212560	157000	159790	135140	106850	136940	349600	143310	214670	156770	176260	191940	209750	4541.4	294640	0.0542368	-0.022045	-0.0016018	0.999686	0.999979	1	0.410899
Q9EQS0	Transaldolase OS=Rattus norvegicus GN=Taldo1 PE=1 SV=2	25821	175360	28330	33874	22330	153990	25064	31172	9745	6302.6	3776.8	12783	12508	12931	1377.6	22029	-0.179595	-3.0139	-2.43087	0.986708	0.0634784	0.0952573	0.914533
Q9EQX9	Ubiquitin-conjugating enzyme E2 N OS=Rattus norvegicus GN=Ube2n PE=1 SV=1	154560	294800	155880	191510	214000	372280	149690	208580	128600	106680	129020	158140	187170	274960	5978.3	174230	0.2455	-0.608862	-0.310794	0.95304	0.761586	0.944594	0.586593
Q9ER34	Aconitate hydratase, mitochondrial OS=Rattus norvegicus GN=Aco2 PE=1 SV=2	16602000	3314700	16824000	15884000	16713000	12205000	15118000	16080000	9951600	8840500	9626500	10242000	9239500	14705000	14223	16593000	0.192009	-0.444876	-0.375977	0.9723	0.848879	0.896991	0.54951
Q9ERH3	WD repeat-containing protein 7 OS=Rattus norvegicus GN=Wdr7 PE=2 SV=1	27177	11705	29797	25030	31530	11116	33532	48752	34104	24845	38022	36478	4798.4	5639.3	783.37	28043	0.41486	0.510029	-1.25498	0.882454	0.785696	0.577899	0.788364
Q9ERM3	Diacylglycerol O-acyltransferase 1 OS=Rattus norvegicus GN=Dgat1 PE=2 SV=1	19111	558010	40480	55985	17614	23775	14404	68463	52893	54985	70871	15065	129120	41578	6686	35905	-2.43855	-1.79719	-1.65905	0.0803803	0.154727	0.182803	0.840919
Q9ERQ6	Chondroitin sulfate proteoglycan 5 OS=Rattus norvegicus GN=Cspg5 PE=1 SV=1	6976.2	22562	10505	9536.8	4568.2	2489.9	17280	6483.2	3975	19217	14337	3362	7535.9	5085.2	1622.5	3394.1	-0.685831	-0.277975	-1.4911	0.707035	0.959382	0.271359	0.665926
Q9ES40	PRA1 family protein 3 OS=Rattus norvegicus GN=Arl6ip5 PE=1 SV=1	53524	40113	77840	117450	49591	31566	60128	13829	55860	37889	40210	40243	41628	32659	2877.3	15719	-0.897376	-0.729944	-1.63721	0.290194	0.425955	0.0533186	0.830674
Q9ES71	Dihydroxyacetone phosphate acyltransferase OS=Rattus norvegicus GN=Gnpat PE=2 SV=1	296780	141810	116910	150970	338520	329070	330410	271360	374320	402470	503850	493000	128560	225860	1441.8	20602	0.845401	1.32801	-0.908117	0.222633	0.00284777	0.666539	0.996398
Q9ESW0	DNA damage-binding protein 1 OS=Rattus norvegicus GN=Ddb1 PE=2 SV=1	1025.1	10962	13670	2503.3	2771.8	5522.1	12962	16415	471.86	4130.1	3101.5	11382	2741.3	1797.5	578.19	14245	0.419783	-0.561194	-0.540441	0.901761	0.91328	0.920193	0.575423
Q9JHL4	Drebrin-like protein OS=Rattus norvegicus GN=Dbnl PE=1 SV=1	12040	3045.8	12730	8827.9	13261	1915.1	18914	26430	4722.2	2689.7	5346.1	4915.1	5447	4083.9	638.37	7836.7	0.723849	-1.05201	-1.02509	0.444333	0.634515	0.64751	0.897445
Q9JHU0	Dihydropyrimidinase-related protein 5 OS=Rattus norvegicus GN=Dpysl5 PE=1 SV=1	99729	165020	146480	100350	115590	190520	156500	225080	121140	121890	112340	97035	26964	25046	4569.2	92544	0.426801	-0.177342	-1.77845	0.63823	0.979596	0.0877103	0.950696
Q9JHY2	Sideroflexin-3 OS=Rattus norvegicus GN=Sfxn3 PE=2 SV=1	2284300	1153700	2327400	2297900	2761500	2456600	2428700	2524500	3040100	2884100	2375300	2919500	1369700	2626800	78047	2140900	0.335062	0.476502	-0.375512	0.853195	0.628732	0.896602	0.702376
Q9JID2	Guanine nucleotide-binding protein subunit alpha-11 OS=Rattus norvegicus GN=Gna11 PE=2 SV=1	22562	28221	19721	29667	18537	26498	21193	16294	21509	13205	17803	19445	12660	5977.5	900.5	16684	-0.279614	-0.477158	-1.46753	0.94594	0.814962	0.20179	0.699396
Q9JIL8	DNA repair protein RAD50 OS=Rattus norvegicus GN=Rad50 PE=1 SV=1	1069.1	133720	49485	1813.2	17626	25903	751.32	4027.4	1359.3	6554.5	6312.2	12029	130930	3525	10912	8808.1	-1.94565	-2.82532	-0.27141	0.350676	0.226165	0.979987	0.758801
Q9JIR4	Regulating synaptic membrane exocytosis protein 1 OS=Rattus norvegicus GN=Rims1 PE=1 SV=1	2052.2	11471	8364.5	7909.5	607.28	10854	1323.8	4721	2093.5	5793.3	5592.5	328.74	9887	20837	690.51	2157.7	-0.767321	-1.10967	0.172091	0.836183	0.697054	0.993957	0.582349
Q9JIX3	Bis(5'-adenosyl)-triphosphatase OS=Rattus norvegicus GN=Fhit PE=1 SV=1	27096	15435	42946	115090	52885	87640	96664	32326	49132	54003	42515	51032	86361	47055	1464.6	37767	0.426281	-0.0282193	-0.216254	0.883499	0.999976	0.990936	0.477636
Q9JJ05	Glycoprotein-N-acetylgalactosamine 3-beta-galactosyltransferase 1 OS=Rattus norvegicus GN=C1galt1 PE=1 SV=1	5052.8	86392	3855.2	5086.2	9710	30103	4425.4	4787	4122.7	37365	18812	19939	9406.9	16221	1027.6	43406	-1.03396	-0.323191	-0.518867	0.692356	0.972971	0.915761	0.483674
Q9JJ46	3-beta-hydroxysteroid-Delta(8),Delta(7)-isomerase OS=Rattus norvegicus GN=Ebp PE=2 SV=3	28242	26926	4843.2	47078	13252	13529	28019	26423	6185.3	8426.4	132250	25849	25355	4928.4	9449.2	33267	-0.398853	0.689544	-0.552853	0.975008	0.715652	0.945574	0.632083
Q9JJK1	Neuronal membrane glycoprotein M6-b OS=Rattus norvegicus GN=Gpm6b PE=1 SV=1	229700	124660	143740	180180	477040	593990	532620	451960	165580	172470	391420	174950	12203	40779	4269.9	471390	1.59961	0.415112	-0.35959	0.00317895	0.932875	0.978232	0.987032
Q9JJM9	Septin-5 OS=Rattus norvegicus GN=Sept5 PE=1 SV=2	125950	12677	143560	147020	167530	7942.7	118620	172460	129190	94345	100110	105170	3570.6	122410	1596.6	104180	0.120366	-0.00131823	-0.889059	0.994556	1	0.552293	0.6207
Q9JJW3	Up-regulated during skeletal muscle growth protein 5 OS=Rattus norvegicus GN=Usmg5 PE=1 SV=1	6205200	3203200	6562100	7015200	5205900	4535700	5986600	5747700	5344900	4952800	5173000	3848800	5635700	8969200	15605	5473400	-0.098018	-0.250679	-0.193979	0.997421	0.964599	0.982195	0.418879
Q9JK11	Reticulon-4 OS=Rattus norvegicus GN=Rtn4 PE=1 SV=1	63206	61980	4446.9	57447	11904	33219	8440.9	42662	63463	45791	35184	71257	99652	68567	4461.6	80690	-0.959157	0.205338	0.437595	0.793365	0.991386	0.907036	0.601364
Q9JKE3	Secretory carrier-associated membrane protein 5 OS=Rattus norvegicus GN=Scamp5 PE=2 SV=1	304880	11136	405080	556740	489530	6673.6	213950	347030	266950	111090	136850	389080	78578	500200	5903.9	775790	-0.273477	-0.499356	0.0904045	0.980503	0.914341	0.998932	0.449858
Q9JKW1	Mitochondrial import inner membrane translocase subunit Tim22 OS=Rattus norvegicus GN=Timm22 PE=2 SV=2	342350	230630	389590	451930	318240	305850	325200	312030	380890	364020	332640	319770	337100	498310	29440	428140	-0.165358	-0.0176297	-0.129581	0.988681	0.999984	0.994211	0.414355
Q9JKY3	Zinc finger and BTB domain-containing protein 18 OS=Rattus norvegicus GN=Zbtb18 PE=2 SV=1	23238	625530	10289	47842	48008	92962	11098	41842	19097	4409.5	2482	35900	106360	12634	48363	17099	-1.86612	-3.51376	-1.93823	0.165476	0.0508655	0.152933	0.863145
Q9JLA3	UDP-glucose:glycoprotein glucosyltransferase 1 OS=Rattus norvegicus GN=Uggt1 PE=1 SV=2	10422	6086.8	10030	6379.2	7831.7	8713.3	11593	11640	3792.3	17162	3400.8	3838.2	1638.9	2955.6	1901.4	15309	0.273094	-0.223524	-0.594224	0.969479	0.989608	0.885475	0.501489
Q9JLJ3	4-trimethylaminobutyraldehyde dehydrogenase OS=Rattus norvegicus GN=Aldh9a1 PE=1 SV=1	521570	304070	554190	524550	306560	194040	495300	529020	531890	544000	540360	395110	328860	578620	32833	296440	-0.320588	0.0788499	-0.622764	0.895264	0.99729	0.606245	0.589055
Q9JLZ1	Glutaredoxin-3 OS=Rattus norvegicus GN=Glrx3 PE=1 SV=2	17291	186420	21571	15017	54023	95816	13705	31635	11879	452.66	31212	33556	5818.7	32765	845.74	18368	-0.300033	-1.64003	-2.05575	0.955241	0.250675	0.166776	0.798153
Q9JM53	Apoptosis-inducing factor 1, mitochondrial OS=Rattus norvegicus GN=Aifm1 PE=1 SV=1	1020500	294990	1081600	719000	755000	573200	970060	849990	896310	1109700	1049400	833010	210250	552860	75842	911010	0.0148132	0.319447	-0.832413	0.999979	0.816889	0.419183	0.790808
Q9NQR8	NADH dehydrogenase [ubiquinone] 1 alpha subcomplex assembly factor 4 OS=Rattus norvegicus GN=Ndufaf4 PE=1 SV=1	355770	164810	213790	232640	392880	292430	410160	207460	232590	480230	432660	374170	313950	238500	13531	975850	0.430157	0.652136	0.673042	0.946457	0.801051	0.781178	0.475986
Q9QUH6	Ras/Rap GTPase-activating protein SynGAP OS=Rattus norvegicus GN=Syngap1 PE=1 SV=2	86714	5493100	76519	54098	58541	600380	81260	150770	272570	45190	74748	65928	46896	67285	6225.5	123260	-2.68018	-3.63881	-4.55062	0.10369	0.0649456	0.050744	0.892992
Q9QUL6	Vesicle-fusing ATPase OS=Rattus norvegicus GN=Nsf PE=1 SV=1	1005500	506800	902940	1230600	1111000	1370800	1074800	1541200	703690	477140	508270	751780	403460	1166900	17251	962410	0.483624	-0.57885	-0.515742	0.563001	0.693088	0.752482	0.840759
Q9QW30	Neurogenic locus notch homolog protein 2 OS=Rattus norvegicus GN=Notch2 PE=1 SV=1	149750	55459	28865	31460	51651	12029	289450	106580	7989.4	33018	215940	959090	30522	5527.4	3303.1	37841	0.791827	2.19522	-1.78235	0.939468	0.0332543	0.943922	0.947776
Q9QWN8	Spectrin beta chain, non-erythrocytic 2 OS=Rattus norvegicus GN=Sptbn2 PE=1 SV=2	95716	21061	128020	154010	72197	27199	113200	101750	15467	131000	125640	96768	19299	26895	9505.4	190370	-0.343337	-0.112559	-0.696625	0.943484	0.997302	0.741089	0.479473
Q9QXU2	Surfeit locus protein 1 OS=Rattus norvegicus GN=Surf1 PE=2 SV=1	101100	34327	134350	103740	126900	132770	104070	128760	110040	152990	131530	144730	14513	8977.6	4477.2	136930	0.39895	0.529887	-1.1796	0.793983	0.578022	0.385416	0.902012
Q9QXU8	Cytoplasmic dynein 1 light intermediate chain 1 OS=Rattus norvegicus GN=Dync1li1 PE=1 SV=1	13575	5076.9	13628	7800	1038.9	14554	981.68	18809	9382.2	2795.5	2741.9	5338.6	11103	23418	847.23	955.75	-0.179799	-0.984373	-0.141957	0.993974	0.7	0.996889	0.493006
Q9QXU9	ProSAAS OS=Rattus norvegicus GN=Pcsk1n PE=1 SV=1	94529	26307	89491	145240	112040	166640	99435	152320	82511	73411	81339	91238	100650	221840	19075	122190	0.577055	-0.114232	0.383241	0.750361	0.998706	0.925053	0.521654
Q9QYF3	Unconventional myosin-Va OS=Rattus norvegicus GN=Myo5a PE=1 SV=1	18488	71989	27545	31730	20411	35485	7045.8	21577	6670.7	21407	8965.2	36021	40369	59319	4318.9	24663	-0.825231	-1.03534	-0.218901	0.691372	0.571534	0.984465	0.560821
Q9QYJ6	cAMP and cAMP-inhibited cGMP 3',5'-cyclic phosphodiesterase 10A OS=Rattus norvegicus GN=Pde10a PE=1 SV=1	345000	120250	364770	382370	314190	142090	306550	270820	401220	352770	152930	363400	194900	532240	9796	199390	-0.230106	0.0673381	-0.372771	0.971652	0.998951	0.904469	0.455656
Q9QYP0	Multiple epidermal growth factor-like domains protein 8 OS=Rattus norvegicus GN=Megf8 PE=1 SV=2	11084	19817	44626	21172	37218	18064	4711.2	43542	34719	24714	45255	3431.5	21906	8347.7	742.31	46310	0.0985485	0.161054	-0.32292	0.999001	0.995408	0.978408	0.429487
Q9QYU2	Elongation factor Ts, mitochondrial OS=Rattus norvegicus GN=Tsfm PE=2 SV=1	167220	34368	163650	130230	210340	28029	247560	242480	128070	168520	126340	155310	28999	40030	6566	173800	0.555957	0.222877	-0.990359	0.58777	0.969393	0.543109	0.82874
Q9QYU4	Ketimine reductase mu-crystallin OS=Rattus norvegicus GN=Crym PE=1 SV=1	34900	92452	22423	24497	91577	21557	11854	91832	56031	42904	60779	69714	53879	29424	11194	22187	0.315157	0.396701	-0.578734	0.954625	0.907776	0.896621	0.565357
Q9QZA2	Programmed cell death 6-interacting protein OS=Rattus norvegicus GN=Pdcd6ip PE=1 SV=2	10258	10656	15192	12497	22635	12891	9502.3	13942	7061.6	8127.9	7303.8	26749	982.77	29790	2234.5	11630	0.278943	0.0188528	-0.122797	0.97292	0.999993	0.998387	0.424976
Q9QZR6	Septin-9 OS=Rattus norvegicus GN=Sept9 PE=1 SV=1	48974	251870	44565	32780	41143	50129	40746	57401	34767	20917	27913	28251	4317	29422	6216.4	46994	-0.997526	-1.75757	-2.12086	0.31845	0.0812864	0.0476931	0.875803
Q9R063	Peroxiredoxin-5, mitochondrial OS=Rattus norvegicus GN=Prdx5 PE=1 SV=1	12989000	1086000	13878000	13624000	11243000	5408700	11856000	12253000	10684000	10635000	11007000	10390000	8736300	11856000	10490	13675000	-0.0286068	0.0389909	-0.278512	0.999957	0.999876	0.968155	0.422482
Q9R085	Ubiquitin carboxyl-terminal hydrolase 15 OS=Rattus norvegicus GN=Usp15 PE=1 SV=1	28104	31804	73758	115900	20506	53759	5249.3	9616.1	29476	13942	5287.5	23583	53085	203240	2914.1	68053	-1.48543	-1.78758	0.391157	0.623522	0.544103	0.936795	0.752614
Q9R0E0	Ceramide glucosyltransferase OS=Rattus norvegicus GN=Ugcg PE=1 SV=1	89694	120740	5268.6	79746	134130	193510	70353	53018	1306	4318.3	21202	24246	219040	8868.2	1633.3	115010	0.610255	-2.53229	0.221812	0.765616	0.427812	0.990063	0.814508
Q9R1B1	Mitochondrial import inner membrane translocase subunit Tim10 B OS=Rattus norvegicus GN=Timm10b PE=3 SV=1	164450	28107	180710	122840	54408	172260	155780	136870	225540	169860	186570	122910	138270	337030	5184.3	79067	0.0659669	0.506726	0.173619	0.999592	0.784988	0.992092	0.469342
Q9R1Z0	Voltage-dependent anion-selective channel protein 3 OS=Rattus norvegicus GN=Vdac3 PE=1 SV=2	5327200	2716300	5472300	5174500	4111000	3787500	4396500	4931900	3550300	3146800	3130300	3276900	4515400	4865500	10169	5922500	-0.117627	-0.512249	-0.287479	0.995105	0.796532	0.945341	0.460771
Q9WTT2	Caseinolytic peptidase B protein homolog OS=Rattus norvegicus GN=Clpb PE=2 SV=1	264470	69909	244530	252930	214320	156730	181860	236450	243290	226010	211210	191710	175590	203790	7089.6	197620	-0.0756209	0.0683877	-0.510115	0.998651	0.998898	0.808423	0.485603
Q9WTT6	Guanine deaminase OS=Rattus norvegicus GN=Gda PE=1 SV=1	330040	37799	188620	253300	267860	157920	99436	257340	165900	88938	79610	159070	227440	202460	11095	155920	-0.0492986	-0.71439	-0.439967	0.999626	0.649484	0.859109	0.532461
Q9WTT7	Basic leucine zipper and W2 domain-containing protein 2 OS=Rattus norvegicus GN=Bzw2 PE=2 SV=1	5487000	12960000	5941800	6622800	5362100	9297400	228550	341290	5765300	5382300	5182800	5160900	47528	9227600	1580600	7530100	-1.02595	-0.529055	-0.754214	0.264663	0.68283	0.459303	0.672173
Q9WTV5	26S proteasome non-ATPase regulatory subunit 9 OS=Rattus norvegicus GN=Psmd9 PE=1 SV=1	13675	15066	11934	5429.3	13006	14280	16393	12686	10212	3871.6	4416.5	9983	12314	14138	1253.9	11471	0.289898	-0.694795	-0.234898	0.95361	0.807281	0.984883	0.552564
Q9WU34	Neuronal-specific septin-3 OS=Rattus norvegicus GN=Sept3 PE=1 SV=2	314980	712250	409890	262800	306890	190820	225530	327520	220550	41757	194500	256260	217620	563180	24056	302770	-0.694034	-1.25336	-0.617996	0.530934	0.176885	0.604369	0.709272
Q9WUD2	Transient receptor potential cation channel subfamily V member 2 OS=Rattus norvegicus GN=Trpv2 PE=1 SV=2	35481	19056	36409	15942	25190	10382	54019	22069	112910	12809	129040	15709	10526	10477	7968	12953	0.0630126	1.33936	-1.35025	0.999862	0.0734242	0.757772	0.947401
Q9WUS0	Adenylate kinase 4, mitochondrial OS=Rattus norvegicus GN=Ak4 PE=2 SV=1	306470	184400	342210	366240	323900	275870	353170	267770	348730	369080	335010	473890	251280	323350	10542	435220	0.0255039	0.348209	-0.233093	0.999939	0.85957	0.973535	0.50499
Q9WV63	Kinesin-like protein KIF2A OS=Rattus norvegicus GN=Kif2a PE=2 SV=2	17258	11618	34052	14400	8718.1	30393	9280.2	42530	38528	30904	29151	11028	10994	23837	1839.8	29287	0.233627	0.50333	-0.229448	0.987616	0.862951	0.99266	0.482552
Q9WV97	Mitochondrial import inner membrane translocase subunit Tim9 OS=Rattus norvegicus GN=Timm9 PE=1 SV=3	338910	114610	249250	236320	275460	230380	380930	338270	138010	131110	128170	82102	160450	257190	14714	296570	0.383494	-0.970058	-0.365495	0.782995	0.433558	0.898863	0.807838
Q9WVA1	Mitochondrial import inner membrane translocase subunit Tim8 A OS=Rattus norvegicus GN=Timm8a PE=1 SV=1	1098900	529380	770840	737930	1111300	1204500	936600	1235300	1046900	912170	1031500	831620	633590	1516500	13040	1283100	0.516568	0.284991	0.13561	0.760908	0.959021	0.995953	0.469941
Q9WVB1	Ras-related protein Rab-6A OS=Rattus norvegicus GN=Rab6a PE=2 SV=2	231290	162870	91935	225070	313680	316930	167130	101330	1182700	91249	90935	258560	95774	16511	6603.6	343280	0.338249	1.1908	-0.621765	0.977485	0.217253	0.95014	0.820473
Q9WVC0	Septin-7 OS=Rattus norvegicus GN=Sept7 PE=1 SV=1	53739	43945	63718	29646	155520	156460	79168	106610	84055	68406	109430	121230	77058	155780	1774.5	47402	1.38151	1.00386	0.561834	0.0990283	0.465374	0.897519	0.791756
Q9WVJ4	Synaptojanin-2-binding protein OS=Rattus norvegicus GN=Synj2bp PE=1 SV=2	605050	2440000	537090	463110	607350	442910	464790	464890	361060	532090	462390	592640	139080	150110	24367	695170	-1.03077	-1.0541	-2.00369	0.153962	0.144122	0.013827	0.913362
Q9WVK3	Peroxisomal trans-2-enoyl-CoA reductase OS=Rattus norvegicus GN=Pecr PE=2 SV=1	16919	6130.7	9166.9	13802	1302.7	4618	10954	21194	1427.3	9564.6	4954.1	7555.6	2984.3	2159.9	733.42	1802.9	-0.273612	-0.969458	-2.58294	0.953776	0.459343	0.0690821	0.836225
Q9WVK7	Hydroxyacyl-coenzyme A dehydrogenase, mitochondrial OS=Rattus norvegicus GN=Hadh PE=2 SV=1	170550	64176	162970	210300	195790	156980	152610	106120	18357	54537	71115	98229	50439	128460	3654.5	158280	0.00829067	-1.32764	-0.834995	0.999997	0.190761	0.453615	0.807589
Q9Z0J5	Thioredoxin reductase 2, mitochondrial OS=Rattus norvegicus GN=Txnrd2 PE=1 SV=3	108710	40471	60392	71614	37246	15636	132660	110220	49742	161310	158960	154740	19315	11907	961.48	79369	0.0729068	0.900106	-1.33381	0.999269	0.154781	0.449581	0.949744
Q9Z0J8	Neuronal growth regulator 1 OS=Rattus norvegicus GN=Negr1 PE=1 SV=1	46058	9630.5	58204	74001	78085	38579	65349	89648	54897	53278	46769	66663	31973	39931	6899.6	48371	0.531892	0.238088	-0.563105	0.698355	0.971663	0.859362	0.666965
Q9Z0V6	Thioredoxin-dependent peroxide reductase, mitochondrial OS=Rattus norvegicus GN=Prdx3 PE=1 SV=2	6977000	2135000	6984500	7521600	5770800	9726800	7582400	7751600	6205200	7143200	7124100	7266100	3307900	3477900	13635	9352200	0.384517	0.232002	-0.548213	0.761589	0.943489	0.741722	0.711655
Q9Z0W5	Protein kinase C and casein kinase substrate in neurons protein 1 OS=Rattus norvegicus GN=Pacsin1 PE=1 SV=1	53327	35740	64470	95505	58321	101080	53601	110260	80056	42323	55394	61149	122810	64402	3278.9	55344	0.376315	-0.0598494	-0.0186993	0.925979	0.99978	0.999994	0.440651
Q9Z1N4	3'(2'),5'-bisphosphate nucleotidase 1 OS=Rattus norvegicus GN=Bpnt1 PE=1 SV=1	734030	397980	586700	657330	631550	606640	480420	486350	599090	436530	367160	546250	750430	805550	10206	819370	-0.107807	-0.285803	0.00576643	0.997136	0.958898	1	0.422769
Q9Z1P3	Induced myeloid leukemia cell differentiation protein Mcl-1 homolog OS=Rattus norvegicus GN=Mcl1 PE=1 SV=2	2628.6	11974	3667.2	570.83	27972	5519.8	34873	33810	24811	1245.4	33851	3981.1	7225.2	2914.5	2053.4	5855	2.43912	1.76171	-0.0620002	0.0375858	0.447828	0.999993	0.917274
Q9Z1X1	Extended synaptotagmin-1 OS=Rattus norvegicus GN=Esyt1 PE=2 SV=1	26442	66358	19664	22141	22019	27918	7279.4	7795.3	11466	4978.7	15086	17928	15928	32978	376.65	29442	-1.04996	-1.44444	-0.773845	0.378257	0.209003	0.568468	0.710593
Q9Z270	Vesicle-associated membrane protein-associated protein A OS=Rattus norvegicus GN=Vapa PE=1 SV=3	499880	568640	478290	469400	497530	333050	396020	551400	446170	380570	253880	668710	6820900	348500	8926.2	318800	-0.181391	-0.204843	1.89469	0.999845	0.999784	0.316515	0.729558
Q9Z272	ARF GTPase-activating protein GIT1 OS=Rattus norvegicus GN=Git1 PE=1 SV=1	11412	30808	11111	16390	16297	7266.2	12063	17415	3300.5	5465.9	3479.9	4917.8	16454	2715.8	679.42	4219.4	-0.39448	-2.0222	-1.53444	0.866776	0.0826002	0.161612	0.850696
Q9Z2F5	C-terminal-binding protein 1 OS=Rattus norvegicus GN=Ctbp1 PE=1 SV=3	63221	39131	96858	149810	170760	153820	94084	39823	166460	99302	21773	138000	68125	526410	9165.2	148110	0.393571	0.285968	1.10706	0.98201	0.993877	0.523195	0.554979
Q9Z2I6	Synaptic vesicle glycoprotein 2C OS=Rattus norvegicus GN=Sv2c PE=1 SV=1	21494	10306	32445	4598.5	29185	12646	27158	45661	22531	20544	30359	15617	22607	23748	2219.6	17219	0.735844	0.371311	-0.0653732	0.666438	0.95803	0.999841	0.533574
Q9Z2L0	Voltage-dependent anion-selective channel protein 1 OS=Rattus norvegicus GN=Vdac1 PE=1 SV=4	18719000	13559000	20162000	31147000	29851000	20997000	16617000	27165000	18490000	17217000	17137000	29598000	16299000	17010000	39224	32367000	0.179019	-0.0198991	-0.347051	0.950029	0.999929	0.824507	0.541568
Q9Z2S9	Flotillin-2 OS=Rattus norvegicus GN=Flot2 PE=1 SV=1	64788	62731	64230	136360	92131	36196	40956	88716	64008	28468	38329	94956	25865	32948	3696.3	90924	-0.34681	-0.539379	-1.09656	0.889423	0.720784	0.286487	0.641238
Q9Z311	Trans-2-enoyl-CoA reductase, mitochondrial OS=Rattus norvegicus GN=Mecr PE=2 SV=1	215000	53116	174910	102840	95537	406050	198110	271150	137390	130130	158870	176870	42665	191890	5841.2	237290	0.830697	0.144233	-0.192484	0.311118	0.995451	0.992095	0.735761
A9UMV2	Mitochondrial ribosomal protein S24 OS=Rattus norvegicus GN=Mrps24 PE=2 SV=1	238660	173900	283780	126080	262880	164860	236740	173690	44710	164360	124460	189800	198710	140610	16208	187080	0.0273675	-0.652154	-0.599965	0.999901	0.617719	0.669333	0.613471
A9UMV7	Protein LOC686442 OS=Rattus norvegicus GN=Uqcr11 PE=2 SV=1	140670	11938	169170	4342.6	9836	29116	11146	264010	28189	77535	249920	422050	37428	27917	3104	31548	-0.0541449	1.2538	-1.70545	0.999909	0.101254	0.646331	0.947732
A9UMV9	Ndufa7 protein OS=Rattus norvegicus GN=Ndufa7 PE=2 SV=1	1685300	2136200	1789200	1635500	2560400	1752500	1349400	1573200	1930500	1940100	1714400	2429000	4795500	2182600	168960	2558500	-0.00213191	0.145298	0.421587	1	0.996014	0.884681	0.445214
B0BMT9	Protein Sqrdl OS=Rattus norvegicus GN=Sqrdl PE=2 SV=1	37965	57849	60170	68585	25000	24352	29720	27356	24857	31333	32617	12429	4255.9	15008	5574.9	19064	-1.07728	-1.14944	-2.35477	0.183175	0.153875	0.0142802	0.910037
B0BN02	Mtx1 protein OS=Rattus norvegicus GN=Mtx1 PE=2 SV=1	173900	80560	168840	154450	175820	180900	292240	228960	212330	261910	259160	132450	259780	152120	6594.2	96733	0.603644	0.583672	-0.165237	0.65875	0.689276	0.995155	0.630033
B0BN30	Mtch1 protein OS=Rattus norvegicus GN=Mtch1 PE=2 SV=1	670770	1052300	727950	675500	776390	933950	595970	615040	510100	372970	396330	695650	855840	970090	4837.6	961400	-0.0979225	-0.662669	-0.163172	0.996773	0.645945	0.986336	0.509894
B0BNE6	NADH dehydrogenase (Ubiquinone) Fe-S protein 8 (Predicted), isoform CRA_a OS=Rattus norvegicus GN=Ndufs8 PE=2 SV=1	2336800	264070	2317700	1973400	2035100	540430	2316400	2142700	31720	41386	29589	39058	131430	908190	11221	1313000	0.0295581	-5.60347	-1.54378	0.999798	0.00194797	0.0623149	0.991233
B0BNF6	Membrane-associated ring finger (C3HC4) 5 OS=Rattus norvegicus GN=March5 PE=2 SV=1	286130	347250	205530	199460	217420	190700	235950	257220	174030	280890	187510	221460	294070	296800	9853.3	231560	-0.204257	-0.265401	-0.319174	0.978689	0.957937	0.933626	0.426394
B0BNL2	Peptidylprolyl cis/trans isomerase, NIMA-interacting 1 OS=Rattus norvegicus GN=LOC364561 PE=2 SV=1	51155	27753	49918	42640	42962	45303	55878	92812	108290	56946	55516	66582	113100	26967	1698.6	113020	0.466691	0.744806	0.571361	0.935744	0.729667	0.87834	0.475197
B0K014	D-tyrosyl-tRNA(Tyr) deacylase OS=Rattus norvegicus GN=Dtd1 PE=2 SV=1	60418	69737	72771	74384	41667	63874	40671	49285	3871.9	34497	12396	7300.4	93425	113170	3891.5	55123	-0.504353	-2.25575	-0.0621929	0.879296	0.203711	0.999546	0.741023
B0K017	ADP-ribosylhydrolase like 2 OS=Rattus norvegicus GN=Adprhl2 PE=2 SV=1	87249	103980	109450	111180	82422	88771	82748	88023	130730	107060	60628	99646	102590	159180	5451.9	100900	-0.268306	-0.0491501	-0.161967	0.965434	0.999753	0.99141	0.419097
B1H257	Loss of heterozygosity, 12, chromosomal region 1 homolog (Human) OS=Rattus norvegicus GN=Loh12cr1 PE=2 SV=1	34101	30872	10365	16500	938.9	25612	3945.2	16830	16857	15169	16091	23032	16460	23712	21503	6302.3	-0.956455	-0.368248	-0.434038	0.554414	0.927386	0.893717	0.522602
B1H286	Protein RGD1564319 OS=Rattus norvegicus GN=RGD1564319 PE=2 SV=1	21293	28855	16006	29782	23059	19331	18861	37300	23773	50926	24272	22567	7940.2	34310	902.94	9031.2	0.0387982	0.341263	-0.878455	0.999922	0.935571	0.748101	0.59207
B2GUV5	ATPase, H transporting, lysosomal V1 subunit G1 OS=Rattus norvegicus GN=Atp6v1g1 PE=2 SV=1	6768.5	28058	12159	5198.8	23241	21819	14425	16748	1593.1	7716.8	162840	2222.4	13516	27378	1211.6	557.47	0.5468	1.74048	-0.290628	0.982847	0.252369	0.998887	0.746228
B2GUZ9	Fam49b protein OS=Rattus norvegicus GN=Fam49b PE=2 SV=1	76137	109940	113680	112670	140720	156490	93341	149300	117240	108990	159210	154110	153270	50153	7254.1	96531	0.388422	0.387618	-0.424923	0.836661	0.837756	0.894989	0.640255
B2GV57	Protein Cars2 OS=Rattus norvegicus GN=Cars2 PE=2 SV=1	103660	46770	115230	97435	120800	51428	133630	124360	54294	61386	74377	72745	35616	76533	4743.4	121900	0.244721	-0.466371	-0.60459	0.950607	0.855771	0.757936	0.618087
B2GV62	Mitochondrial ribosomal protein L20 OS=Rattus norvegicus GN=Mrpl20 PE=2 SV=1	59037	24730	58886	62824	18066	74964	34873	11275	57044	59909	10420	25251	65088	8654.9	2932.2	18092	-0.562046	-0.428995	-1.11652	0.786371	0.878342	0.409015	0.579453
B2GV73	Actin-related protein 2/3 complex subunit 3 OS=Rattus norvegicus GN=Arpc3 PE=2 SV=1	40772	21713	71261	57127	128110	13364	100320	119430	28791	1543.4	120080	29430	29973	33191	5958	103400	0.920281	-0.0858638	-0.145833	0.355855	0.999536	0.997787	0.721835
B2RYC9	Glucosylceramidase OS=Rattus norvegicus GN=Gba PE=2 SV=1	35938	43812	77429	29328	75092	165340	86743	238200	88785	86736	73965	70211	187300	119550	2325.1	299110	1.59998	0.777475	1.70552	0.282049	0.920182	0.195888	0.764713
B2RYS2	Cytochrome b-c1 complex subunit 7 OS=Rattus norvegicus GN=LOC685596 PE=2 SV=1	1117300	140800	986400	761880	125020	178830	966170	895930	633400	1194000	1116100	1092400	155790	64586	4805.5	163700	-0.473027	0.424863	-2.95062	0.647654	0.491184	0.00327311	0.996586
B2RYS8	NADH dehydrogenase (Ubiquinone) 1 beta subcomplex 8 OS=Rattus norvegicus GN=Ndufb8 PE=2 SV=1	1840900	188450	1710400	1181700	1930100	430530	1784700	1640100	2424800	2474300	2107600	2189900	2146100	2107900	10858	1295000	0.233341	0.902017	0.175965	0.978969	0.218179	0.990655	0.72004
B2RYT4	Mitochondrial ribosomal protein S14 OS=Rattus norvegicus GN=Mrps14 PE=2 SV=1	120260	85406	97021	132240	14316	174740	95251	50492	203760	104020	102390	166170	90918	18814	14921	67002	-0.377478	0.406147	-1.18226	0.857442	0.673068	0.224659	0.903756
B2RYW3	NADH dehydrogenase (Ubiquinone) 1 beta subcomplex, 9 OS=Rattus norvegicus GN=Ndufb9 PE=2 SV=1	1582300	231040	1576200	1063900	1513000	1174000	2178000	2338000	440520	1131400	894430	958420	272230	1154800	4346.1	779550	0.693678	-0.378913	-1.01027	0.160411	0.858006	0.318981	0.971134
B2RYW4	Mitochondrial ribosomal protein L53 OS=Rattus norvegicus GN=Mrpl53 PE=2 SV=1	228950	375700	121130	157920	191630	202060	167140	153350	176020	95584	86047	125790	192960	140120	5526.4	276270	-0.307269	-0.870217	-0.52326	0.915024	0.425939	0.73223	0.581119
B2RZ27	Protein Sh3bgrl3 OS=Rattus norvegicus GN=Sh3bgrl3 PE=2 SV=1	11083	25850	9481	25080	9393.9	9516.3	18756	38476	14947	13996	37122	41283	13429	859.76	2807.1	15053	0.0908741	0.586401	-1.15305	0.999066	0.715882	0.653277	0.738994
B2RZ57	Mitochondrial ribosomal protein L18 OS=Rattus norvegicus GN=Mrpl18 PE=2 SV=1	51014	17268	47867	20502	71152	12209	46623	32129	103360	130620	117310	112030	71232	118220	2364.6	35689	0.246504	1.76151	0.735406	0.995811	0.0256394	0.849874	0.913872
B2RZ72	Actin related protein 2/3 complex, subunit 4 (Predicted), isoform CRA_a OS=Rattus norvegicus GN=Arpc4 PE=2 SV=1	270740	95213	266400	306240	360570	80605	247460	305550	249250	171650	266290	305170	106850	398650	8794.1	215470	0.0830146	0.0803639	-0.36307	0.99825	0.99848	0.923254	0.454102
B2RZ79	Iron-sulfur cluster scaffold homolog (E. coli) OS=Rattus norvegicus GN=Iscu PE=2 SV=1	301410	460700	332330	377210	314540	336940	285340	242590	62874	62226	117790	79189	542660	499720	7030	460520	-0.319369	-2.19195	0.0370471	0.952075	0.171511	0.999861	0.787238
B2RZA0	Protein RGD1565059 OS=Rattus norvegicus GN=RGD1565059 PE=2 SV=1	26796	34684	22653	38320	60609	17313	3457.1	49674	18360	25505	29269	14909	22235	22375	16520	34044	0.0979234	-0.475948	-0.363589	0.998402	0.912453	0.953627	0.461008
B2RZD0	Mitochondrial ribosomal protein 63 OS=Rattus norvegicus GN=Mrp63 PE=2 SV=1	61021	55517	15554	68263	76951	12375	38442	45365	25711	112490	83944	93856	125420	121260	1892.4	86287	-0.210678	0.657371	0.740997	0.996917	0.82172	0.745586	0.559841
B4F774	Ganglioside-induced differentiation-associated protein 1-like 1 (Predicted) OS=Rattus norvegicus GN=Gdap1l1 PE=2 SV=1	363390	189990	297890	271610	358270	474060	421400	463400	467060	520180	513370	583590	106910	145450	12846	469070	0.612796	0.89229	-0.612809	0.51937	0.127644	0.803226	0.931136
B5DEL8	NADH dehydrogenase (Ubiquinone) Fe-S protein 5 OS=Rattus norvegicus GN=LOC100361505 PE=2 SV=1	2039000	601200	2015700	1037100	1991300	1009400	2107400	1884300	646850	324780	414800	480900	526640	900570	16062	1286400	0.296599	-1.60821	-1.06046	0.846174	0.083114	0.247995	0.957251
B5DEP7	Protein LOC100911683 OS=Rattus norvegicus GN=LOC100360635 PE=2 SV=1	16688	26431	53274	28609	9501.9	13875	1093.8	51666	1825.7	116730	89737	7898.5	43883	15098	3965.2	21297	-0.715287	0.790357	-0.569319	0.891706	0.545758	0.933375	0.753991
B5DF26	Similar to oxysterol-binding protein-like protein 8 isoform a OS=Rattus norvegicus GN=Osbpl8 PE=2 SV=1	23851	21092	13484	2330.3	14742	43088	37895	21874	24821	7839.9	13718	11289	15946	5496.1	1340.4	43079	0.952746	-0.0752893	0.116378	0.44531	0.999804	0.99912	0.641463
D3Z865	Mannose-P-dolichol utilization defect 1 OS=Rattus norvegicus GN=Mpdu1 PE=4 SV=1	17175	29750	14930	35228	20693	5473.5	63076	62585	32331	17688	72130	2413.8	3436.5	22331	4245.3	1028.7	0.645143	0.359583	-1.64502	0.743179	0.956871	0.616491	0.76438
D3Z9I1	Protein Coa3 OS=Rattus norvegicus GN=Coa3 PE=4 SV=1	142030	172830	74698	57412	207050	300200	238820	54655	219010	251900	259150	489360	434430	613260	5715.8	212900	0.841129	1.44795	1.50238	0.869431	0.347854	0.296815	0.695592
D3ZA85	Histone cell cycle regulation defective interacting protein 5 (Predicted), isoform CRA_a OS=Rattus norvegicus GN=Nfu1 PE=4 SV=1	625630	317490	722010	601270	705970	370420	839900	839900	903800	1050600	1204700	1019900	423900	616520	11403	845620	0.282273	0.882755	-0.256346	0.942485	0.137568	0.974383	0.852885
D3ZA93	Protein Acot13 OS=Rattus norvegicus GN=Acot13 PE=4 SV=1	311680	633120	256020	285390	442530	693190	185080	217140	259260	126130	133760	309840	526310	165720	59365	336000	0.0493612	-0.842211	-0.450762	0.999603	0.56529	0.858579	0.594847
D3ZB55	Protein Coa5 OS=Rattus norvegicus GN=Coa5 PE=4 SV=1	24876	58451	40096	33557	41601	15275	41466	35049	40200	15011	11063	3447.7	10592	19039	2731.8	42621	-0.234919	-1.1709	-1.06593	0.968503	0.343303	0.398453	0.693585
D3ZBM3	Ferrochelatase OS=Rattus norvegicus GN=Fech PE=3 SV=1	343960	50377	387200	305730	343320	244750	396840	326410	444320	482230	455260	375480	120090	298300	8586.9	347900	0.270314	0.692646	-0.488667	0.938077	0.318008	0.849752	0.819077
D3ZBS6	Protein RGD1559864 OS=Rattus norvegicus GN=RGD1559864 PE=4 SV=1	17143	6093.3	11991	15368	22895	20144	19301	23319	6825.2	9983.5	4196.5	2332.5	18912	38151	535.11	13114	0.759601	-1.11634	0.482954	0.676613	0.818499	0.916972	0.712546
D3ZC55	Heat shock 70kDa protein 12A (Predicted), isoform CRA_a OS=Rattus norvegicus GN=Hspa12a PE=1 SV=1	114340	374470	91954	102880	178840	144620	129120	202080	81379	61234	141480	205950	20203	30054	9495.4	148770	-0.0624994	-0.480337	-1.71304	0.999044	0.774419	0.0998693	0.823086
D3ZC63	Protein Cmpk2 OS=Rattus norvegicus GN=Cmpk2 PE=4 SV=2	334810	62772	305190	279430	180940	184950	355830	331380	23050	44547	103300	63381	105120	194030	6947.4	228040	0.100551	-2.0678	-0.878809	0.994385	0.0515373	0.399165	0.922926
D3ZCA0	Proline synthetase co-transcribed (Predicted) OS=Rattus norvegicus GN=Prosc PE=3 SV=1	340830	138210	543350	101890	81889	150800	86007	76440	215590	71546	120540	72603	162440	397950	20013	182740	-1.50858	-1.22706	-0.558976	0.149987	0.240882	0.711777	0.771103
D3ZD29	Protein Ado (Fragment) OS=Rattus norvegicus GN=Ado PE=4 SV=2	11595	14073	83580	11923	82940	9603	80102	66276	57125	70812	61909	51675	70575	108630	2814.9	11587	0.979489	0.995104	0.676086	0.631534	0.615034	0.880559	0.53904
D3ZDJ3	Protein Elmod1 OS=Rattus norvegicus GN=Elmod1 PE=4 SV=2	186200	111680	198910	213330	186850	159060	211130	180470	158160	211500	214880	156730	232420	214960	15703	53200	0.0545998	0.0619363	-0.459901	0.999516	0.999196	0.857935	0.476663
D3ZDP2	Protein Ict1 OS=Rattus norvegicus GN=Ict1 PE=4 SV=1	139690	70227	94195	81538	206190	23799	97617	124930	105950	137380	155940	203420	135420	28316	3047.3	209900	0.23074	0.644124	-0.03394	0.981099	0.606903	0.99994	0.552611
D3ZDX7	Mitochondrial ribosomal protein L48 (Predicted), isoform CRA_c OS=Rattus norvegicus GN=Mrpl48 PE=4 SV=1	53288	127490	46307	12486	48334	43825	37964	37329	8962.7	57876	55426	59268	289760	68177	5758.5	26506	-0.516706	-0.400224	0.703766	0.966014	0.981839	0.757808	0.592496
D3ZEG8	Protein RGD1309188 OS=Rattus norvegicus GN=RGD1309188 PE=4 SV=1	93693	27743	106350	96666	73627	64912	81488	76809	99128	100250	75530	82224	96122	120780	797.44	73947	-0.128339	0.138452	-0.153785	0.99659	0.994121	0.994404	0.421883
D3ZEJ9	Protein RGD1310429 OS=Rattus norvegicus GN=RGD1310429 PE=4 SV=1	7515.5	60601	9469.1	4241.9	15939	3738.3	2010.7	24874	5367.8	2725.6	6201.2	20284	8690.3	18617	326.83	16065	-0.813433	-1.24271	-0.904981	0.680948	0.446729	0.624926	0.587746
D3ZF13	Acyl carrier protein OS=Rattus norvegicus GN=LOC683884 PE=3 SV=1	2639000	2229400	2927600	3367000	1667200	89030	2105000	1834200	1278100	66382	2012100	3212300	11715	3604700	2264.3	620580	-0.970848	-0.765005	-1.39684	0.242926	0.391155	0.0889738	0.803919
D3ZF39	Protein Uap1 OS=Rattus norvegicus GN=Uap1 PE=4 SV=2	110610	208800	128830	32746	160200	162930	101030	52843	70103	53455	56039	5020.2	287310	178750	22681	35115	-0.0119966	-1.38146	0.123175	0.999996	0.514876	0.99731	0.630201
D3ZF99	Mitochondrial ribosomal protein L55 (Predicted), isoform CRA_b OS=Rattus norvegicus GN=Mrpl55 PE=4 SV=2	171580	38331	404270	353820	203520	511030	371100	361910	461360	471790	229690	440070	635810	269850	3833.3	386560	0.580543	0.727613	0.421045	0.805532	0.636213	0.926734	0.506545
D3ZFE9	Protein Mrpl1 OS=Rattus norvegicus GN=Mrpl1 PE=4 SV=2	116060	39885	131840	129190	15094	43658	113010	14279	52540	79422	41934	28915	103060	96713	1336.8	117540	-1.16434	-1.03982	-0.387989	0.353826	0.420896	0.895137	0.660905
D3ZFJ6	Lactamase, beta (Predicted) OS=Rattus norvegicus GN=Lactb PE=4 SV=1	186520	56564	226440	66561	84257	101090	134830	168530	215760	262940	175320	235070	109690	199620	17654	121500	-0.133492	0.729868	-0.25747	0.996604	0.390078	0.979555	0.73953
D3ZFQ8	Cytochrome c-1 (Predicted), isoform CRA_b OS=Rattus norvegicus GN=Cyc1 PE=4 SV=2	5535300	189380	5197100	5772000	4555700	1210400	5361400	5417100	4427900	5094100	5060200	4668400	2004900	2060800	11499	6484300	-0.0129503	0.205593	-0.660496	0.99999	0.955612	0.606487	0.639229
D3ZG43	NADH dehydrogenase (Ubiquinone) Fe-S protein 3 (Predicted), isoform CRA_c OS=Rattus norvegicus GN=Ndufs3 PE=3 SV=1	12207000	3681200	13262000	11280000	11197000	7848100	11280000	10874000	13880000	13445000	12002000	11087000	4583700	5220100	24204	9356400	0.0271795	0.318391	-1.0755	0.999858	0.782583	0.19241	0.892012
D3ZGM1	Protein Ptcd3 OS=Rattus norvegicus GN=Ptcd3 PE=4 SV=1	222560	76449	192920	43274	152100	139060	222020	52818	139840	190410	158160	176520	65577	53131	6188.6	167040	0.0807108	0.313116	-0.874431	0.998218	0.883758	0.51642	0.731389
D3ZH41	Cytoskeleton-associated protein 4 (Predicted) OS=Rattus norvegicus GN=Ckap4 PE=4 SV=2	30919	17649	63915	57645	65476	6662	49401	15654	23424	52269	9207.1	36152	27385	10011	1328.8	56187	-0.310414	-0.490992	-0.841961	0.954957	0.868202	0.64302	0.499542
D3ZHP6	Condensin complex subunit 1 OS=Rattus norvegicus GN=Ncapd2 PE=3 SV=1	1545.1	30770	2653.9	9641	3407	6401.5	83544	6324.7	5318.1	2574.4	11284	7970.2	5871.2	6270.1	2996.7	4545.2	1.1599	-0.71659	-1.1804	0.43802	0.963408	0.90282	0.782138
D3ZIE9	Protein Aldh18a1 OS=Rattus norvegicus GN=Aldh18a1 PE=4 SV=1	1002500	1142400	901240	991320	751930	850080	1072400	855890	989530	1062800	730270	781480	822830	1088300	10225	1473700	-0.193657	-0.179918	-0.250013	0.982221	0.98539	0.964965	0.418581
D3ZIN5	Protein Vwa8 (Fragment) OS=Rattus norvegicus GN=Vwa8 PE=4 SV=2	149590	95631	158250	162850	168210	96747	132870	257980	127450	140510	150700	67967	119570	191210	4349.7	154440	0.211651	-0.218804	-0.270281	0.974111	0.981244	0.96677	0.463978
D3ZIN7	Mitochondrial ribosomal protein S23 (Predicted), isoform CRA_b OS=Rattus norvegicus GN=Mrps23 PE=4 SV=1	397410	222890	400760	480650	420090	392410	348570	277990	299170	322770	260980	288880	383020	469720	4570.5	329090	-0.0614795	-0.35788	-0.340015	0.999165	0.8996	0.910941	0.448248
D3ZJ83	Protein Sco2 OS=Rattus norvegicus GN=Sco2 PE=4 SV=1	7306.9	47841	53460	55922	58977	79488	12689	48588	48511	15753	46957	40096	56364	67874	1404.1	55013	0.279788	-0.120776	0.134888	0.974024	0.998542	0.997362	0.424818
D3ZJK6	Protein Trappc9 OS=Rattus norvegicus GN=Trappc9 PE=4 SV=1	195980	17907	196800	116980	153340	42541	103480	101890	149450	286020	266550	222550	24844	34179	4918.1	119020	-0.395123	0.809155	-1.52809	0.901736	0.152865	0.256944	0.975519
D3ZJS3	Protein Tomm6 OS=Rattus norvegicus GN=Tomm6 PE=4 SV=1	179080	41688	205680	208800	83050	157830	79466	95118	242620	162230	172110	164640	256910	346300	7054.8	149070	-0.612596	0.223321	0.257416	0.873658	0.983163	0.974159	0.524048
D3ZJU5	Protein Smarcc1 OS=Rattus norvegicus GN=Smarcc1 PE=4 SV=1	60413	19392	71790	60901	106710	172300	115360	104930	8768.8	17364	52968	8761	39920	26845	2595.6	42720	1.23247	-1.27413	-0.922899	0.00669381	0.457226	0.635004	0.997801
D3ZJY1	Protein Mrpl28 OS=Rattus norvegicus GN=Mrpl28 PE=4 SV=1	144200	1414900	143050	153040	136470	136110	119080	98041	129420	146970	140020	135780	177140	208190	8319.4	157300	-1.92159	-1.74833	-1.75158	0.0541412	0.0718576	0.0713276	0.8964
D3ZKG1	Protein Mut OS=Rattus norvegicus GN=Mut PE=4 SV=1	497200	267130	478230	476150	176250	519270	452360	275150	364170	362800	339300	353910	144970	259760	12098	122820	-0.27236	-0.275252	-1.67124	0.862391	0.860014	0.015104	0.918529
D3ZKT0	Protein Tamm41 OS=Rattus norvegicus GN=Tamm41 PE=4 SV=1	269700	48038	217860	176790	175360	125290	180840	139820	81746	133810	29340	34291	140160	48580	7923.7	199840	-0.19735	-1.35143	-0.845329	0.970827	0.17089	0.431922	0.765072
D3ZL85	Protein Hccs OS=Rattus norvegicus GN=Hccs PE=4 SV=1	97333	116290	98058	104040	104650	81679	100610	85190	2349.9	5885.4	8933.6	8145.1	145810	201760	1983.4	62671	-0.159813	-4.03761	-0.0121857	0.993076	0.0754534	0.999998	0.871254
D3ZLF0	Protein Gtpbp6 OS=Rattus norvegicus GN=Gtpbp6 PE=4 SV=1	2067.4	29774	4062.8	4070.7	9050.6	5363.5	9332.5	797.44	2866.1	16840	14564	9723.7	5942	3201.9	3283.2	3699	-0.703722	0.138206	-1.3097	0.793719	0.995089	0.490279	0.662327
D3ZLT1	NADH dehydrogenase (Ubiquinone) 1 beta subcomplex, 7 (Predicted) OS=Rattus norvegicus GN=Ndufb7 PE=4 SV=1	1437100	893970	1227000	1122400	1294800	1180400	1045400	935590	1520000	1514300	1240900	1282500	792070	1376300	6559.3	906970	-0.0708427	0.247835	-0.602834	0.998337	0.921081	0.649513	0.641504
D3ZLT7	Protein RGD1305350 OS=Rattus norvegicus GN=RGD1305350 PE=4 SV=1	10222	27008	12606	22207	55224	161300	30374	8898.9	58825	67121	80051	68951	17207	30788	117.21	7125.8	1.82807	1.93223	-0.383197	0.0999964	0.05685	0.996455	0.950699
D3ZME7	Protein Hscb OS=Rattus norvegicus GN=Hscb PE=3 SV=1	44657	19747	46328	63464	60258	99975	37265	58846	45534	45757	32856	41586	75157	45986	2928.8	83440	0.55737	-0.0718506	0.252482	0.833271	0.999762	0.986067	0.469897
D3ZMR9	Mitochondrial ribosomal protein L21 (Predicted), isoform CRA_a OS=Rattus norvegicus GN=Mrpl21 PE=4 SV=1	32248	12490	25935	5488.8	28711	1887.7	41455	29382	25725	46469	42156	30137	7726.9	18834	4174.3	30278	0.413426	0.9238	-0.319946	0.9377	0.405032	0.985421	0.696953
D3ZNI4	Protein FAM120C (Fragment) OS=Rattus norvegicus GN=FAM120C PE=4 SV=2	28972	27814	19187	58290	2630.6	29021	12630	16282	2925.5	22294	27040	21243	23049	106450	1490.1	34432	-1.14854	-0.869197	0.301081	0.709319	0.814279	0.970196	0.625547
D3ZNY3	Methylmalonic aciduria (Cobalamin deficiency) cblA type (Predicted), isoform CRA_a OS=Rattus norvegicus GN=Mmaa PE=4 SV=1	264230	173440	230360	275100	132860	144050	268280	260140	139180	158130	198800	160180	176620	147090	19716	151830	-0.227877	-0.523123	-0.929282	0.941715	0.640796	0.264025	0.67092
D3ZPF2	Protein Mcat OS=Rattus norvegicus GN=Mcat PE=4 SV=1	153270	214750	141410	119520	118520	53475	175090	115050	36059	51294	31286	97521	93427	105570	9311.5	148190	-0.444631	-1.54085	-0.819049	0.788794	0.108829	0.432082	0.772487
D3ZPP9	Protein RGD1306058 OS=Rattus norvegicus GN=RGD1306058 PE=4 SV=1	20388	60512	16696	15819	25082	26591	2892	19292	17946	24095	27764	12986	6533.9	5262	2218.7	24875	-0.618805	-0.454066	-1.54416	0.740648	0.860162	0.233689	0.667138
D3ZQB6	Cat eye syndrome chromosome region, candidate 5 homolog (Human) (Predicted) OS=Rattus norvegicus GN=Cecr5 PE=4 SV=1	490650	226460	407360	365640	255820	180850	501930	488870	358750	637980	649250	564780	277670	255450	11157	366340	-0.0619584	0.569124	-0.710503	0.999091	0.397077	0.584226	0.863348
D3ZQG0	Protein Rnmtl1 OS=Rattus norvegicus GN=Rnmtl1 PE=4 SV=2	102690	35496	41782	48161	106700	64100	22648	48138	65594	5408.4	45481	43986	114080	73866	3457.7	94991	0.082687	-0.507552	0.328155	0.999492	0.941751	0.962801	0.474387
D3ZQM6	Protein Mbd3l1 OS=Rattus norvegicus GN=Mbd3l1 PE=4 SV=1	670.43	35611	971.32	1597	614.67	3538.2	1034	1297.6	851.47	327.32	778.38	400.29	3936.4	2241.6	1662.6	862.79	-2.58284	-4.0426	-2.15826	0.143944	0.0797384	0.192147	0.842261
D3ZRH1	Protein Oxa1l OS=Rattus norvegicus GN=Oxa1l PE=3 SV=1	68651	89317	65257	4828	100830	90070	2384.1	2136.8	558.07	2269.5	2146.4	796.42	14031	24315	1979.7	108670	-0.222784	-5.30456	-0.614098	0.984996	0.0879937	0.829561	0.815764
D3ZS75	Protein Ndufc1 OS=Rattus norvegicus GN=Ndufc1 PE=4 SV=1	23474	255330	14794	116300	282220	312300	65620	67682	97760	63116	67110	147180	832480	112710	657.42	419960	0.828321	-0.127736	1.73642	0.920799	0.999884	0.237702	0.741129
D3ZSD8	Protein Tmem143 OS=Rattus norvegicus GN=Tmem143 PE=4 SV=1	91078	19561	87252	95349	81926	429140	85626	85957	97596	103000	90603	64358	585340	41455	4619.4	70935	1.21906	0.277999	1.26011	0.606365	0.997218	0.567534	0.601651
D3ZSF5	Protein Fam73a OS=Rattus norvegicus GN=Fam73a PE=4 SV=2	44722	4061.8	44117	61698	79602	81375	45406	73986	8740	4525.4	4235.9	2462.7	17653	25068	3660.1	8450.7	0.858798	-2.95306	-1.49544	0.160306	0.118443	0.34413	0.992544
D3ZT71	BCL2-like 13 (Apoptosis facilitator) (Predicted) OS=Rattus norvegicus GN=Bcl2l13 PE=4 SV=2	47024	69661	58635	10456	19561	59710	43367	41727	28917	19059	15496	46931	26874	31009	22260	24468	-0.176661	-0.750785	-0.82853	0.98818	0.667425	0.613082	0.5576
D3ZT98	Protein Bola3 OS=Rattus norvegicus GN=Bola3 PE=3 SV=1	15759	3042.9	9778.2	15728	14131	1158	2570.7	3993.4	7908.7	5272.7	3203.4	1146.9	4212.8	7797.2	560.67	2990.1	-1.01973	-1.3376	-1.50966	0.323142	0.182032	0.135236	0.794234
D3ZTC6	tRNA pseudouridine synthase OS=Rattus norvegicus GN=Pusl1 PE=3 SV=1	2347.7	113760	5022	8639.3	41138	4290.6	2226.8	8768.9	11013	9302.9	7208.1	2881.9	12532	9867.5	911.11	12177	-1.20156	-2.09352	-1.87056	0.421325	0.170996	0.208772	0.767191
D3ZTN2	Protein Cmc1 OS=Rattus norvegicus GN=Cmc1 PE=4 SV=2	65441	69739	53884	86526	23256	57327	55591	80291	39359	29508	49007	6598	124310	125660	3860.5	84118	-0.34839	-1.1467	0.29428	0.968775	0.655601	0.963642	0.611279
D3ZTR5	Protein Zbed5 OS=Rattus norvegicus GN=Zbed5 PE=4 SV=1	278460	176850	297680	304320	249060	74393	224420	202960	75445	84045	49048	46303	423180	374270	10135	307090	-0.493834	-2.05273	0.0762247	0.871435	0.203368	0.998969	0.77454
D3ZTW7	ATP synthase mitochondrial F1 complex assembly factor 2 (Predicted), isoform CRA_c OS=Rattus norvegicus GN=Atpaf2 PE=4 SV=1	123510	198340	135920	168280	101370	139190	100810	113280	20417	32212	78370	18897	149070	147550	2937.5	155390	-0.461522	-2.06232	-0.460578	0.799537	0.0677769	0.802151	0.809983
D3ZTW8	Mitochondrial ribosomal protein L27 (Predicted), isoform CRA_a OS=Rattus norvegicus GN=Mrpl27 PE=4 SV=2	85787	100790	71597	107410	97661	103910	115360	124140	100560	42346	54601	72811	116660	49754	2455	117550	0.270808	-0.435545	-0.352076	0.947667	0.902627	0.941907	0.535965
D3ZTW9	Endonuclease G-like 1 (Predicted), isoform CRA_d OS=Rattus norvegicus GN=Exog PE=4 SV=1	441020	82722	384040	229010	887020	69875	504680	425870	223290	576340	515960	722470	2168400	1800100	10757	244170	0.731466	0.842228	1.89345	0.958775	0.931928	0.180731	0.723911
D3ZUF9	Pitrilysin metallepetidase 1 (Predicted) OS=Rattus norvegicus GN=Pitrm1 PE=3 SV=1	368410	302230	356090	295610	348830	425850	275790	389620	203880	350470	316690	308030	257260	348960	6192.5	231180	0.123066	-0.165444	-0.648475	0.990064	0.983033	0.612925	0.591059
D3ZVN7	Orexin OS=Rattus norvegicus GN=Ppox PE=4 SV=1	9073.4	23341	40708	40701	16179	51200	38822	37582	25282	36966	3524.1	18407	20131	60510	895.27	54725	0.337096	-0.435263	0.259578	0.963946	0.965008	0.984257	0.471298
D3ZVS2	L-2-hydroxyglutarate dehydrogenase (Predicted) OS=Rattus norvegicus GN=L2hgdh PE=4 SV=1	533060	296020	552280	403180	696840	426270	666530	574220	495350	747390	601610	346090	136990	129530	7250.6	704830	0.405592	0.295668	-0.86676	0.736376	0.890114	0.492241	0.828212
D3ZWW5	Protein Slc30a9 OS=Rattus norvegicus GN=Slc30a9 PE=4 SV=1	58930	33891	53127	26050	51831	53435	74554	76591	87432	95489	108840	76384	78550	66061	6113.3	98607	0.576066	1.09788	0.535672	0.875826	0.309821	0.901223	0.62523
D3ZX63	Protein Wdr54 OS=Rattus norvegicus GN=Wdr54 PE=4 SV=1	65971	38873	37539	16885	104230	28336	7654.4	47163	23247	197190	33375	264090	5300.5	5460.8	10717	58797	0.234537	1.70122	-0.988428	0.995033	0.0158033	0.903466	0.9742
D3ZXF9	Protein Mrpl12 OS=Rattus norvegicus GN=Mrpl12 PE=3 SV=1	889580	140420	543540	631210	950760	959920	931770	574210	955780	1109300	984750	1008300	990940	1374700	7482.5	972670	0.631972	0.8802	0.601733	0.789274	0.490502	0.819547	0.550122
D3ZY44	Protein Mrps2 OS=Rattus norvegicus GN=Mrps2 PE=3 SV=1	102730	105810	220780	64178	128360	173580	69109	104340	92252	131400	245340	132410	94559	76398	22457	170050	-0.0539357	0.285285	-0.441232	0.999506	0.92623	0.871712	0.535231
D3ZY71	Protein LOC100910137 OS=Rattus norvegicus GN=LOC100910137 PE=4 SV=1	133260	9416.7	129140	17152	10115	9388.6	13275	9367.3	18653	43666	40378	40111	5455.8	6961.8	643.37	27530	-2.77745	-1.01684	-2.83168	0.00489843	0.174654	0.00458558	0.973724
D3ZYL4	Mitochondrial ribosomal protein L50 (Predicted) OS=Rattus norvegicus GN=Mrpl50 PE=4 SV=1	154070	388370	207110	230840	363130	125590	151670	240380	136720	165200	159580	137850	83816	126800	8890.9	353020	-0.15459	-0.709957	-0.776012	0.985489	0.546732	0.487672	0.620871
D3ZYU4	Protein Cox20 OS=Rattus norvegicus GN=Cox20 PE=4 SV=1	84510	9837.1	76036	73039	100220	9903.3	100220	95957	12916	8683.6	9893	5275.4	18086	26903	965.75	64397	0.331487	-2.72694	-1.14135	0.895725	0.104612	0.446174	0.926885
D3ZYY0	Protein Sdr39u1 OS=Rattus norvegicus GN=Sdr39u1 PE=4 SV=1	511770	462790	559270	482950	397910	513680	534390	524260	415550	554600	574760	455540	547390	423820	35297	473300	-0.0336823	-0.0117291	-0.446645	0.999876	0.999996	0.853873	0.457179
D3ZZ21	NADH dehydrogenase (Ubiquinone) 1 beta subcomplex, 6 (Predicted) OS=Rattus norvegicus GN=Ndufb6 PE=4 SV=1	5307900	342160	3681900	35067	5340400	953940	2915600	2491400	2248700	4132600	3543900	5044600	48126	34221	24217	873120	0.321011	0.676392	-3.2572	0.868514	0.266716	0.0383049	0.992431
D3ZZ41	Uncharacterized protein OS=Rattus norvegicus GN=Mrps36 PE=4 SV=1	633730	174190	351340	358720	542600	187610	568360	515920	609250	905600	730100	778260	285620	281650	4661.9	85705	0.257411	0.993928	-1.20679	0.928375	0.015876	0.300076	0.993844
D3ZZB0	Protein Dip2c OS=Rattus norvegicus GN=Dip2c PE=4 SV=1	93054	239080	112990	28462	24659	204930	97955	94901	146630	123670	87821	87581	279020	137610	1944.5	30486	-0.164863	-0.087547	-0.0767166	0.994396	0.999143	0.999398	0.411732
D3ZZU4	Protein Tmem160 OS=Rattus norvegicus GN=Tmem160 PE=4 SV=1	5480.4	11776	43579	48085	33867	12695	4550.2	56368	44377	14385	17090	4793.8	6588.8	54478	2933.1	85913	-0.0192033	-0.433603	0.46085	0.999997	0.976748	0.933985	0.466495
D4A0E2	Protein Napg OS=Rattus norvegicus GN=Napg PE=4 SV=1	94141	38901	106720	104450	134140	130680	114490	162010	95029	86739	67587	108180	17363	42766	2676.4	83603	0.653184	0.0547871	-1.2333	0.324521	0.999434	0.321542	0.933097
D4A0K2	Protein LOC690271 OS=Rattus norvegicus GN=LOC690271 PE=3 SV=2	60786	150870	71788	88225	54447	9392.8	46870	57428	37959	34759	33189	21964	98057	109060	10550	45068	-1.14437	-1.53933	-0.50041	0.347534	0.198993	0.806785	0.728606
D4A0T0	Protein Ndufb10 OS=Rattus norvegicus GN=Ndufb10 PE=4 SV=1	2459700	140560	2518800	1992400	1611700	411950	1907000	1919000	1977600	2798800	1810200	3132800	99754	179500	6599.7	1482600	-0.281795	0.450721	-2.00766	0.916078	0.541025	0.0391482	0.977695
D4A131	Mitochondrial ribosomal protein L4 (Predicted), isoform CRA_b OS=Rattus norvegicus GN=Mrpl4 PE=3 SV=1	180330	181520	38478	73893	161870	20804	199960	170780	125840	213120	238230	176650	26963	25583	6665.2	147310	0.2228	0.668699	-1.19927	0.961852	0.327382	0.364231	0.929103
D4A197	Methylmalonyl CoA epimerase (Predicted), isoform CRA_d OS=Rattus norvegicus GN=Mcee PE=4 SV=1	16785	13468	3540.2	25603	3099.9	16498	1555.8	7124	6048.3	40844	5205.3	11356	9903.4	12365	931.94	26571	-1.07071	0.0953314	-0.255055	0.69398	0.998949	0.986481	0.529286
D4A1B8	Protein Dctn3 OS=Rattus norvegicus GN=Dctn3 PE=4 SV=1	115240	18722	139190	35740	9593.7	56818	44344	87777	27623	5626.7	78525	61070	75649	34797	2548.6	124270	-0.637726	-0.837626	-0.380606	0.769026	0.634341	0.922557	0.511996
D4A1D3	Protein Sacs OS=Rattus norvegicus GN=Sacs PE=4 SV=1	4893.4	34956	42720	51684	21334	89440	22048	14064	20375	20703	7359.3	9124.2	17724	39488	2929.8	35974	0.129738	-1.22178	-0.482113	0.996177	0.542994	0.909626	0.616107
D4A1D8	Protein Surf4 OS=Rattus norvegicus GN=Surf4 PE=4 SV=1	242	57069	9384.7	209.76	8168.2	161660	9711.4	194.2	11429	112110	140.71	3658.6	5465.2	13584	9809.2	9645	1.42567	0.928471	-0.797138	0.494172	0.873982	0.984419	0.669416
D4A1T7	Protein Fam173a OS=Rattus norvegicus GN=Fam173a PE=4 SV=1	26292	53928	7423	28774	22753	24581	24683	29805	24379	29138	26777	5402	2757.7	2441.9	1879.5	25626	-0.193252	-0.442002	-1.83171	0.984922	0.880416	0.194058	0.721656
D4A261	Protein Ctc1 OS=Rattus norvegicus GN=Ctc1 PE=4 SV=2	19567	12096	5030.5	26562	20190	12794	16246	31621	11514	13949	10974	1292.1	16727	28230	2978.9	26386	0.354075	-0.745513	0.232596	0.955185	0.877542	0.988136	0.530589
D4A2G9	Protein Ranbp1 OS=Rattus norvegicus GN=Ranbp1 PE=4 SV=1	16699	638110	20380	64882	39864	44725	43919	39373	22608	52522	21377	24724	28228	289940	4556.1	19830	-2.14022	-2.60991	-1.11133	0.166083	0.117504	0.469543	0.802245
D4A305	Coiled-coil domain containing 58 (Predicted), isoform CRA_c OS=Rattus norvegicus GN=Ccdc58 PE=1 SV=1	376070	195230	470550	453810	380570	521440	381780	379790	525130	541490	539990	488340	383390	469080	5946.5	545660	0.153509	0.486134	-0.0911607	0.992156	0.749491	0.998681	0.508572
D4A3E8	Mitochondrial ribosomal protein S27 (Predicted), isoform CRA_b OS=Rattus norvegicus GN=Mrps27 PE=4 SV=1	444070	82127	413590	357000	369780	365820	296140	283730	239460	454030	372560	369350	48405	57549	5859.3	384890	0.0206368	0.146511	-1.38449	0.999946	0.980045	0.122784	0.876767
D4A3V2	NADH dehydrogenase [ubiquinone] 1 alpha subcomplex subunit 6 OS=Rattus norvegicus GN=Ndufa6 PE=3 SV=1	3214300	2346600	3657600	4362800	2192800	2986000	2463100	2540400	3096700	2804600	2710400	2707300	4889900	3917600	10102	3681400	-0.415558	-0.262875	-0.119809	0.872703	0.95778	0.995029	0.440305
D4A414	COX15 homolog, cytochrome c oxidase assembly protein (Yeast), isoform CRA_a OS=Rattus norvegicus GN=Cox15 PE=3 SV=1	18735	276160	166.53	78723	104010	213650	52329	40773	588.47	1735	1334.1	291.18	18454	17469	1709	58684	0.136096	-6.56467	-1.95636	0.993279	0.0519961	0.210033	0.939636
D4A465	Protein Lamtor2 OS=Rattus norvegicus GN=Lamtor2 PE=4 SV=1	13901	29798	186550	221760	72829	123660	34118	228730	591490	132520	547730	16966	16388	39635	2251.1	245400	0.0232015	1.5115	-0.573828	0.999994	0.0299932	0.956433	0.956252
D4A478	Protein Ntpcr OS=Rattus norvegicus GN=Ntpcr PE=3 SV=1	136830	44228	56202	63761	32885	38581	164740	131140	61960	134720	78186	65759	26008	32588	4051.8	54219	0.287275	0.17832	-1.365	0.92743	0.982866	0.330406	0.809409
D4A4A9	Protein Mrpl19 OS=Rattus norvegicus GN=Mrpl19 PE=4 SV=1	150860	62783	136300	166290	127220	40326	139790	127750	122010	188290	174880	120710	82695	150690	2662.4	164440	-0.246722	0.231034	-0.366266	0.969185	0.957425	0.916208	0.509091
D4A4B1	Mitochondrial ribosomal protein L15 (Predicted), isoform CRA_c OS=Rattus norvegicus GN=Mrpl15 PE=3 SV=2	382130	99878	92607	105070	322830	114090	103600	102550	107970	397860	460140	416210	316890	37530	11937	407440	-0.0798905	1.02401	0.187089	0.999643	0.212075	0.993529	0.770631
D4A4P4	Protein Flad1 OS=Rattus norvegicus GN=Flad1 PE=4 SV=2	50104	15923	20895	26477	17364	5200.1	21340	45403	9583.4	65344	31495	21761	10497	4893.5	2078.8	25514	-0.344561	0.176802	-1.39956	0.956715	0.989351	0.452344	0.666542
D4A4Z4	Protein Rai1 OS=Rattus norvegicus GN=Rai1 PE=4 SV=2	6573.2	12123	8369.8	5473.6	12732	15185	36631	39251	28158	28307	20593	21778	122720	39744	107.06	8195.2	1.67352	1.60284	2.39175	0.742345	0.782002	0.211759	0.677233
D4A520	Protein Pptc7 OS=Rattus norvegicus GN=Pptc7 PE=4 SV=1	223980	48469	481010	471930	438960	355170	517550	485790	527680	500520	319510	505700	517450	277620	7862.4	459660	0.552728	0.596942	0.0431492	0.729122	0.667074	0.999887	0.560751
D4A565	NADH dehydrogenase (Ubiquinone) 1 beta subcomplex, 5 (Predicted), isoform CRA_b OS=Rattus norvegicus GN=Ndufb5 PE=4 SV=1	5039700	413160	5363400	5629600	4264600	921600	4061900	4173600	5395100	4297100	4778400	3734600	263210	4563200	30856	5455900	-0.293157	0.146626	-0.673237	0.919904	0.982415	0.575387	0.631373
D4A5Q9	Glycine decarboxylase (Predicted), isoform CRA_a OS=Rattus norvegicus GN=Gldc PE=4 SV=1	16437	42799	16245	28383	965.2	5936.6	17894	20971	5345.9	29934	22371	26120	30225	6632.9	671.55	2191.9	-1.18232	-0.310175	-1.38671	0.340157	0.936679	0.255891	0.728192
D4A5W8	Protein Pgs1 OS=Rattus norvegicus GN=Pgs1 PE=4 SV=1	311470	191160	318490	272110	277140	318490	324120	296480	328150	279970	287670	309720	204760	286360	8272.1	221410	0.153819	0.141047	-0.600922	0.983047	0.986403	0.686991	0.608401
D4A5X7	Ganglioside-induced differentiation-associated-protein 1 (Predicted) OS=Rattus norvegicus GN=Gdap1 PE=4 SV=1	1208600	1090800	1121000	1114400	1259500	1288800	953930	940250	1309900	1110200	1100200	1174900	1632400	1958000	7505.1	794910	-0.0296736	0.0501477	-0.0458931	0.999951	0.999687	0.999801	0.41116
D4A634	Protein Ranbp6 OS=Rattus norvegicus GN=Ranbp6 PE=4 SV=2	56490	12693	24284	54384	150720	223170	16510	31890	99597	22998	200480	40571	6186.8	17200	15793	85328	1.51409	1.29839	-0.247908	0.163909	0.358948	0.997938	0.855566
D4A7L4	NADH dehydrogenase (Ubiquinone) 1 beta subcomplex, 11 (Predicted) OS=Rattus norvegicus GN=Ndufb11 PE=4 SV=1	868510	90263	741600	461900	760830	199390	1191900	854190	724590	1893600	1725100	1405900	170530	180660	27351	477270	0.475445	1.41081	-1.33718	0.728076	0.000249999	0.379569	0.999516
D4A7X1	Protein Mrps16 OS=Rattus norvegicus GN=Mrps16 PE=3 SV=1	309330	258310	322420	284630	588260	273880	227860	267310	213550	104680	76840	440520	265660	410270	3643.5	364370	0.20847	-0.491413	-0.170236	0.976347	0.873174	0.991169	0.499097
D4A7Y9	Protein Smdt1 OS=Rattus norvegicus GN=Smdt1 PE=4 SV=1	88609	303050	80155	92485	13953	11294	7913.6	14732	46631	23512	25332	51812	64123	112300	19141	41253	-3.55859	-1.93783	-1.25269	0.00636851	0.0381631	0.144954	0.948287
D4A830	Protein Ppa2 OS=Rattus norvegicus GN=Ppa2 PE=4 SV=1	852200	432930	744840	793610	923850	1180800	955130	879350	909320	1152100	1108800	1079800	1860900	1067800	8499.9	851330	0.480352	0.589944	0.424113	0.851641	0.732561	0.897423	0.47852
D4A833	Mitochondrial ribosomal protein S30 (Predicted), isoform CRA_a OS=Rattus norvegicus GN=Mrps30 PE=4 SV=1	137760	379200	222990	76080	110820	166400	164960	87878	66892	122770	120860	144630	180070	173040	10331	68723	-0.622472	-0.842274	-0.917043	0.58106	0.382827	0.326284	0.667598
D4A8H8	Cytoplasmic FMR1 interacting protein 1 (Predicted) OS=Rattus norvegicus GN=Cyfip1 PE=4 SV=1	64170	5244.6	10953	69939	10029	9890.6	62531	96244	54617	21298	51459	12956	55824	115320	1826.6	33140	0.249588	-0.0990849	0.45551	0.99094	0.999595	0.938495	0.435456
D4A9V7	Protein LOC100911305 OS=Rattus norvegicus GN=LOC100911305 PE=4 SV=1	36550	5474.8	41441	9874.1	41452	71855	46497	49591	36542	66249	67526	46667	17217	7610.3	8230.5	10038	1.16566	1.21702	-1.11495	0.206059	0.161122	0.825706	0.947181
D4A9W3	Protein RGD1311756 OS=Rattus norvegicus GN=RGD1311756 PE=4 SV=1	19558	27498	7283.7	20188	5420.1	12369	19330	32006	9390.6	7916.3	13990	12724	10059	2872.2	8121.1	27546	-0.108567	-0.759588	-0.616871	0.99746	0.700445	0.793396	0.519261
D4A9Z6	Mitochondrial ribosomal protein S35 (Predicted) OS=Rattus norvegicus GN=Mrps35 PE=4 SV=1	119330	246710	91324	81022	158200	62858	110920	104500	73434	139460	91103	155530	11065	15976	3428.1	135140	-0.302732	-0.228491	-1.70086	0.921746	0.961076	0.106335	0.790771
D4AAG8	Protein Smchd1 OS=Rattus norvegicus GN=Smchd1 PE=4 SV=1	802040	70692	159250	66780	26993	34848	40947	697650	69032	68258	98964	46829	84338	67431	7610.9	538330	-0.457017	-1.95658	-0.65518	0.916848	0.299982	0.820732	0.632355
D4AAL2	Protein Ncapg2 OS=Rattus norvegicus GN=Ncapg2 PE=4 SV=2	477860	32593	16430	18460	464610	6122.2	414710	35811	345630	12300	24986	467450	27506	24407	1393.5	372850	0.756434	0.64092	-0.355781	0.739121	0.842399	0.988274	0.580161
D4ABM5	Mitochondrial ribosomal protein S34 (Predicted), isoform CRA_a OS=Rattus norvegicus GN=Mrps34 PE=4 SV=1	106810	40581	83981	84767	42399	97705	78464	73174	70527	99804	98005	81316	142680	43028	7769.1	49971	-0.115866	0.145361	-0.376945	0.996827	0.992211	0.928224	0.453726
D4ABN8	Protein LOC100911537 OS=Rattus norvegicus GN=LOC100911537 PE=4 SV=1	16331	5212.9	17871	18635	19848	10924	15599	25220	12265	6914	20123	8352.6	17687	4740.5	8196	19733	0.302485	-0.284678	-0.205116	0.956414	0.979449	0.991441	0.463303
D4AC73	Protein Chchd7 OS=Rattus norvegicus GN=Chchd7 PE=4 SV=2	43221	14052	68859	56095	85749	82848	84147	94591	8479.5	6934.7	12316	6073.5	124590	157670	1024.9	95305	0.930591	-2.43048	1.0549	0.554452	0.637897	0.400693	0.899299
D4AC93	Protein Tmem223 OS=Rattus norvegicus GN=Tmem223 PE=4 SV=1	13148	42753	9057.8	3927	3313.2	181970	12054	18979	12516	5769	9942	13501	20413	5343.9	22227	18459	1.65086	-0.723191	-0.0520916	0.205673	0.983112	0.999987	0.820929
D4ACP8	Protein Serac1 OS=Rattus norvegicus GN=Serac1 PE=4 SV=1	110420	69012	96333	63412	129620	42608	120180	123840	42026	73497	108620	114740	153290	45838	12079	98179	0.295405	-0.00125108	-0.13263	0.946268	1	0.996715	0.439521
D4ACY1	Protein RGD1565784 OS=Rattus norvegicus GN=RGD1565784 PE=4 SV=1	6369	2105.6	37877	5509.7	23111	3361.3	4922.5	7146.2	21229	16927	10825	18510	7759.6	42141	531.13	3378.7	-0.428264	0.380037	0.0532275	0.973869	0.958885	0.999912	0.454752
D4ADG2	Protein Iba57 OS=Rattus norvegicus GN=Iba57 PE=3 SV=1	47906	67649	53910	13821	47301	45888	5610.7	58835	44197	22625	27701	57647	11781	73172	1934.8	35898	-0.217511	-0.268413	-0.577953	0.984694	0.973298	0.838203	0.444044
D4ADS4	Protein Mgst3 OS=Rattus norvegicus GN=Mgst3 PE=4 SV=1	568750	54397	391000	228500	188550	99779	1147400	846640	54579	74430	68843	39775	296150	163320	6383.7	353700	0.877116	-2.38665	-0.600506	0.209515	0.237223	0.852472	0.971064
D4ADS9	Protein Efr3a OS=Rattus norvegicus GN=Efr3a PE=1 SV=1	32253	65078	97468	112850	117210	25887	120810	118070	22422	15112	152190	9676.6	121180	138480	1979.3	97295	0.3122	-0.625616	0.222434	0.962317	0.892902	0.987488	0.517627
D4AE56	Prostaglandin E synthase 2 (Predicted), isoform CRA_b OS=Rattus norvegicus GN=Ptges2 PE=3 SV=1	563540	64349	41276	39830	43680	55729	696740	616450	33438	979240	620160	202970	16166	30798	6993.4	32785	0.994505	1.37257	-3.03097	0.467757	0.101265	0.570583	0.966997
E9PSK7	Protein Mapk8ip3 OS=Rattus norvegicus GN=Mapk8ip3 PE=4 SV=2	211260	103060	272580	291150	89889	39868	196350	223470	173110	60903	71056	65466	21110	66808	1612.6	236150	-0.675981	-1.24469	-1.43085	0.404918	0.0854077	0.0520563	0.871162
E9PT22	Uncharacterized protein OS=Rattus norvegicus PE=4 SV=2	34305	219700	10087	2979.7	25930	8955.4	49375	16583	98397	2420.3	11659	35884	259740	27423	1791.9	8249.9	-1.40511	-0.848122	0.15423	0.687167	0.858393	0.997137	0.568647
E9PT83	Protein Cenpf OS=Rattus norvegicus GN=Cenpf PE=4 SV=2	4388.5	42171	35848	11935	109110	216680	17656	29213	27634	21893	24934	57169	219640	6925.1	14867	92192	1.98188	0.480509	1.82224	0.25739	0.994525	0.387262	0.75402
E9PTI1	Protein Atp6v1h OS=Rattus norvegicus GN=Atp6v1h PE=4 SV=1	403720	674720	441460	571670	521940	876730	360970	483370	321970	210720	253800	411900	401880	523780	10009	423310	0.10085	-0.803489	-0.622063	0.995284	0.505126	0.661338	0.684079
E9PU34	Protein Rmnd1 OS=Rattus norvegicus GN=Rmnd1 PE=4 SV=2	307370	109970	205770	303270	341620	179240	354360	304820	301860	163050	299040	386620	168340	155440	12307	241950	0.34916	0.312673	-0.680442	0.802169	0.853301	0.602817	0.782369
F1LM47	Protein Sucla2 OS=Rattus norvegicus GN=Sucla2 PE=3 SV=1	3587300	172000	2654000	1796000	2139900	857180	4160800	3664200	1775600	3497100	3681900	3453500	858480	1282500	16344	3031900	0.398647	0.595951	-0.66174	0.793246	0.452806	0.708142	0.841643
F1LN59	Protein Eif4g2 (Fragment) OS=Rattus norvegicus GN=Eif4g2 PE=4 SV=2	2684.7	4406.9	1070.9	3174.6	1865.7	18307	2743.9	1002.4	2959.9	3584.8	1176.1	1266	8796.1	6075.4	436.93	4523.7	1.07711	-0.335172	0.806788	0.685593	0.996819	0.876828	0.56603
F1LPV8	Protein Suclg2 OS=Rattus norvegicus GN=Suclg2 PE=3 SV=2	92588	104420	80157	85443	120200	135320	84377	78241	112370	111540	121570	154900	64432	114080	2976.8	62547	0.205568	0.464613	-0.571318	0.976471	0.734182	0.817693	0.67327
F1LQF5	Phosphoglycerate dehydrogenase like 1 OS=Rattus norvegicus GN=Ubac2 PE=4 SV=2	37550	19070	13160	36387	29055	9327.5	44238	47642	18941	45000	42231	39532	3941.9	83284	2137	39979	0.295086	0.456705	0.284854	0.981804	0.926658	0.983744	0.425088
F1LQZ0	Protein Tmem65 OS=Rattus norvegicus GN=Tmem65 PE=4 SV=1	2096900	3226400	1929600	2829800	1587900	1272100	1926300	1566200	2865900	1768200	2049100	2788600	1224300	2313300	92866	2369900	-0.666486	-0.0901715	-0.74876	0.505006	0.995726	0.422601	0.667962
F1LUD3	Protein Ahnak2 (Fragment) OS=Rattus norvegicus GN=Ahnak2 PE=4 SV=1	9729.4	74634	104590	87869	95772	106830	89558	86797	7384.8	113990	3759.7	116830	108910	118290	387.31	6689.7	0.453073	-0.194165	-0.240745	0.862362	0.993097	0.987342	0.508383
F1LVY9	Protein Pdf OS=Rattus norvegicus GN=Pdf PE=3 SV=2	191270	38536	242880	71238	124050	194360	70309	183050	134420	194970	188000	124220	163650	212890	2313	78970	0.0720273	0.238292	-0.248615	0.99913	0.964669	0.975503	0.451441
F1LWG4	NADH dehydrogenase (Ubiquinone) 1 alpha subcomplex, assembly factor 1 (Predicted), isoform CRA_a OS=Rattus norvegicus GN=Ndufaf1 PE=4 SV=2	108370	287570	97926	95293	101140	61829	106360	85786	138220	117040	110220	85049	75104	90059	4407.8	73260	-0.730371	-0.387037	-1.27871	0.474098	0.825164	0.152827	0.737475
F1LXA0	NADH dehydrogenase (Ubiquinone) 1 alpha subcomplex, 12 (Predicted), isoform CRA_b OS=Rattus norvegicus GN=Ndufa12 PE=4 SV=2	2917100	894050	2793200	2534500	2324000	2320600	3305500	3137800	2977700	3181800	3300600	2338100	1506600	2335900	10136	2090700	0.278902	0.368482	-0.62074	0.90274	0.787635	0.682815	0.741584
F1LYZ8	Protein Ppp1r21 OS=Rattus norvegicus GN=Ppp1r21 PE=4 SV=2	20368	10351	17277	32304	31732	5221.9	25979	5449.2	12065	4893.1	4967.7	6559.1	11353	83937	1137.5	41026	-0.231781	-1.4952	0.775472	0.996355	0.781884	0.726744	0.686126
F1LZC5	Protein Ndufa13 (Fragment) OS=Rattus norvegicus GN=Ndufa13 PE=4 SV=1	9549700	5622200	10249000	10015000	9310700	12039000	8653000	7979100	11090000	11248000	10255000	8628200	8318200	10546000	26514	8617500	0.100097	0.218175	-0.365349	0.99747	0.97176	0.934764	0.475963
F1M3P6	Protein Scai OS=Rattus norvegicus GN=Scai PE=4 SV=2	118450	69172	139140	184110	80516	23429	103640	136340	34479	15125	23436	9971	12394	47015	3632.2	27564	-0.570868	-2.62159	-2.4953	0.455404	0.00194183	0.0023979	0.98784
F1M446	Protein AI314180 (Fragment) OS=Rattus norvegicus GN=AI314180 PE=4 SV=2	8295000	1529400	10727000	13019000	9322200	160570	8027800	8192700	7452300	7098200	7561200	8658900	504240	11979000	10848	9485300	-0.385238	-0.125637	-0.611039	0.877337	0.993519	0.690745	0.498887
F1M6D0	Protein Mrps6 OS=Rattus norvegicus GN=Mrps6 PE=4 SV=2	71296	58333	9124.4	57686	80425	11565	63426	58040	15075	4752.7	7307.7	9556.7	70074	130420	943.43	6686	0.119854	-2.42054	0.0833551	0.99805	0.359915	0.99943	0.719565
F1M7Y3	Protein Rap1gds1 OS=Rattus norvegicus GN=Rap1gds1 PE=4 SV=2	957760	1662600	1081900	1254700	994550	1296300	884150	1031900	1011800	868390	792080	869070	1538400	1553800	6687.6	1277600	-0.236698	-0.48516	-0.179682	0.973797	0.848456	0.987544	0.441987
F1M853	Protein Rrbp1 OS=Rattus norvegicus GN=Rrbp1 PE=4 SV=2	7040.4	3248.9	7654.2	200080	25066	2854.9	4750	4978.7	9105.5	2918.2	4203.8	1779.3	22259	19855	3349	4713.5	-2.53378	-3.59787	-2.1194	0.101152	0.05672	0.142074	0.872405
F1M8H2	Protein Wars2 OS=Rattus norvegicus GN=Wars2 PE=3 SV=2	63243	94590	69522	61518	76546	20902	78181	80214	88563	82492	87562	69883	20760	52783	8296.6	60927	-0.175177	0.185458	-1.01678	0.985655	0.97573	0.427291	0.695964
F1M9C9	Protein Hars2 OS=Rattus norvegicus GN=Hars2 PE=3 SV=1	746950	1014000	267070	805450	507380	267000	139060	20952	51061	34288	117570	100020	255260	608830	2769.4	110610	-1.60047	-3.22547	-1.53545	0.00932134	0.000303845	0.0115547	0.989555
F1M9E6	Catenin delta-2 OS=Rattus norvegicus GN=Ctnnd2 PE=4 SV=2	15411	6943.4	2446.6	1912.7	16504	35832	868.35	593.65	675.28	3069.3	1889.1	6436.1	4472.8	4067	480.86	3438.4	1.00997	-1.14618	-1.10038	0.422159	0.839254	0.849739	0.838498
F1MAQ3	Protein Hgsnat OS=Rattus norvegicus GN=Hgsnat PE=4 SV=2	2770.2	65828	23059	23981	8861.2	32644	3377.4	2870.9	33812	23941	31930	21679	127780	38195	2304.3	38267	-1.27594	-0.054361	0.836847	0.856338	0.999954	0.710588	0.654076
F6Q5K7	Mitochondrial ribosomal protein S18B, isoform CRA_a OS=Rattus norvegicus GN=Mrps18b PE=4 SV=1	63510	12367	11270	27524	78338	16637	102580	67541	37938	89603	92597	56502	14449	9826.4	4012.1	44625	1.20901	1.27051	-0.653263	0.171544	0.126219	0.938749	0.939119
F7EPH4	Protein Ppa1 OS=Rattus norvegicus GN=Ppa1 PE=4 SV=1	15798	21500	24640	42159	22836	43129	16348	29793	20706	18705	23532	24448	20789	9529.1	1241.8	14167	0.106935	-0.252372	-1.18681	0.996999	0.974196	0.455978	0.644317
F7EVC6	Protein Hebp1 OS=Rattus norvegicus GN=Hebp1 PE=4 SV=1	138760	265730	147160	150490	174240	195230	121290	151140	114490	105320	79668	117520	152330	170820	3615	111590	-0.12941	-0.751718	-0.679659	0.991267	0.526708	0.592272	0.604585
F7EZZ0	Disks large-associated protein 3 OS=Rattus norvegicus GN=Dap3 PE=4 SV=1	300010	354480	212230	346120	237250	76535	270390	233790	307340	292570	264000	281720	96625	283580	14586	219770	-0.568278	-0.0822481	-0.980761	0.577944	0.996471	0.223424	0.740247
F7F379	Armadillo repeat containing 1 (Predicted), isoform CRA_b OS=Rattus norvegicus GN=Armc1 PE=4 SV=1	111140	24477	100490	109220	79298	53429	55447	69120	123830	97675	85071	131380	145010	122270	6474.3	165440	-0.424545	0.342823	0.346896	0.94987	0.93959	0.938286	0.519474
F7FM32	Protein RGD1311345 OS=Rattus norvegicus GN=RGD1311345 PE=4 SV=1	4537.5	44942	1809.9	7648.6	6403.4	10267	7242.4	4060.1	17150	2891	11012	4379.3	2879.8	18908	2477.6	11770	-1.07517	-0.734133	-0.709783	0.563257	0.755053	0.769354	0.535752
G3V6G7	Polyribonucleotide nucleotidyltransferase 1 OS=Rattus norvegicus GN=Pnpt1 PE=4 SV=1	155650	63105	128010	63792	160330	109340	152210	116350	134130	117320	140520	137260	85333	106490	5707.2	158880	0.39064	0.366312	-0.204044	0.863912	0.885058	0.986492	0.528148
G3V6N5	PQ loop repeat containing 3 OS=Rattus norvegicus GN=Pqlc3 PE=4 SV=1	4453.4	22481	5686.5	4336.8	46572	32368	39765	45625	9794.7	7475.2	18432	18664	11186	22999	1474.3	23263	2.15265	0.556827	0.672939	0.0113928	0.971431	0.945082	0.944502
G3V728	4-nitrophenylphosphatase domain and non-neuronal SNAP25-like protein homolog 1 (C. elegans), isoform CRA_b OS=Rattus norvegicus GN=Nipsnap1 PE=4 SV=1	3822200	4423400	3578300	3334100	4371400	3451500	3471600	2967100	3216700	2453500	2257200	3360200	5204600	4305700	12910	2683000	-0.0879436	-0.425341	-0.312464	0.997398	0.835362	0.918228	0.457966
G3V752	Protein Nat10 OS=Rattus norvegicus GN=Nat10 PE=4 SV=1	40358	161990	39902	41257	1402800	31226	87589	34055	431940	11083	38832	890030	96441	139430	2611.7	1722900	2.45608	2.2747	2.79041	0.560936	0.677186	0.319447	0.636715
G3V784	ADP-dependent glucokinase, isoform CRA_a OS=Rattus norvegicus GN=Adpgk PE=4 SV=1	13887	47102	8829	11396	37783	3208.4	3907.6	15724	10743	6231.7	5090.2	3297.8	3882.8	5926.2	4484.3	135770	-0.421863	-1.67902	0.885771	0.990863	0.852545	0.753605	0.648199
G3V7E6	Pericentriolar material 1, isoform CRA_b OS=Rattus norvegicus GN=Pcm1 PE=4 SV=1	1473.3	16280	1216.3	6581.3	2013.3	13658	1198.9	11769	4898.8	18313	14957	24757	7432.1	4431.5	1902.5	4249.3	0.164617	1.30028	-0.504143	0.99824	0.180839	0.975814	0.831524
G3V7N0	Heparan sulfate 2-O-sulfotransferase 1, isoform CRA_a OS=Rattus norvegicus GN=Hs2st1 PE=4 SV=1	230630	169030	213370	235710	80366	34510	107510	135990	173850	151790	99008	102900	81498	187270	1703.4	117600	-1.24385	-0.68602	-1.129	0.0530562	0.324154	0.0765123	0.87365
G3V8A5	Vacuolar protein sorting-associated protein 35 OS=Rattus norvegicus GN=Vps35 PE=3 SV=1	40570	93880	37927	38937	59330	74369	27919	67977	26552	35921	45291	34001	23377	78486	5443.6	35569	0.119703	-0.575887	-0.564629	0.99596	0.828142	0.834848	0.533811
G3V8Y8	Huntingtin interacting protein 1, isoform CRA_a OS=Rattus norvegicus GN=Hip1 PE=4 SV=1	542230	401270	534960	568310	589450	63809	506030	396740	688790	717720	610970	819480	7670.1	844320	1285.9	343760	-0.39548	0.470997	-0.773882	0.866281	0.599743	0.542449	0.841681
G3V901	Protein Ext1 OS=Rattus norvegicus GN=Ext1 PE=4 SV=1	462600	23490	20374	32844	13561	27286	392220	344350	126690	218450	208450	9810.7	10484	2448.8	10218	503330	0.527579	0.0630519	-0.0347285	0.899143	0.999888	0.999977	0.444836
G3V985	Protein Sco1 OS=Rattus norvegicus GN=Sco1 PE=4 SV=1	277300	279760	306780	300040	310650	424420	285400	269340	338840	338330	304250	286910	318410	391980	9927.7	277540	0.148216	0.123988	-0.222036	0.988879	0.993517	0.974688	0.442669
G3V9L1	Protein Tex2 OS=Rattus norvegicus GN=Tex2 PE=4 SV=1	6944.5	52968	8418.9	13568	6865.4	11456	5038.5	9847.8	2127	3055.1	14099	6795.4	8695	6202.5	13605	5870.4	-1.30234	-1.6511	-1.25258	0.261025	0.158782	0.281156	0.772701
M0R3S1	Protein LOC100911433 OS=Rattus norvegicus GN=LOC100911433 PE=4 SV=1	187940	187670	173920	197090	163610	82921	147900	144740	148530	173730	163160	166890	127590	122250	10871	132580	-0.469631	-0.194816	-0.924777	0.679119	0.956807	0.23594	0.687888
M0R4B4	Protein Immp2l (Fragment) OS=Rattus norvegicus GN=Immp2l PE=3 SV=1	30018	67834	23358	17398	27703	5999.7	31058	26280	15714	33743	31547	27610	6199.1	2964.9	1658.1	73929	-0.606427	-0.3518	-0.709707	0.823041	0.947483	0.76202	0.476121
M0R4L6	Glutamyl-tRNA(Gln) amidotransferase subunit B, mitochondrial OS=Rattus norvegicus GN=Gatb PE=3 SV=1	26702	24703	78428	29445	21303	17623	11254	17946	28851	29713	27686	21627	13824	44783	1433.7	38618	-1.22527	-0.56216	-0.691029	0.331893	0.772391	0.671231	0.618366
M0R5E5	Protein LOC100912478 OS=Rattus norvegicus GN=LOC100912478 PE=4 SV=1	125690	126610	147000	146890	123540	122630	120230	129270	116570	125300	18635	133470	29996	134650	1091.3	159720	-0.140023	-0.471299	-0.746935	0.990778	0.808224	0.574914	0.543598
M0R5E7	Protein Ttc37 (Fragment) OS=Rattus norvegicus GN=Ttc37 PE=4 SV=1	201460	427650	18064	233950	24383	19687	62112	27336	7543.8	10243	23765	31509	10628	14733	2474.2	86079	-2.72231	-3.59218	-2.9514	0.00049606	0.000156234	0.000342626	0.997324
M0R6L8	Protein RGD1560220 OS=Rattus norvegicus GN=Dnajc19 PE=4 SV=1	289500	512950	347300	427090	231430	272780	168580	134460	250780	184680	176550	189030	629520	415080	7522.4	406850	-0.965949	-0.97709	-0.112084	0.50078	0.495189	0.99647	0.648823
M0R7G4	Protein Apoo OS=Rattus norvegicus GN=Apoo PE=4 SV=1	3057000	2141800	2792500	2305500	3305000	2461600	3217400	2684600	3858700	3878700	3330300	3636000	3604300	5046000	10296	2184700	0.180435	0.513983	0.0748734	0.986484	0.696927	0.999139	0.496712
M0R837	Protein Cdkal1 (Fragment) OS=Rattus norvegicus GN=Cdkal1 PE=4 SV=1	476960	277500	794670	31526	31938	199780	500060	822630	44775	334990	390740	51859	137410	81340	1756	116820	-0.0241582	-0.942674	-2.22831	0.999937	0.391023	0.0545398	0.896134
M0R8I6	Protein Mb21d1 OS=Rattus norvegicus GN=Mb21d1 PE=4 SV=1	20442	76387	8329	12571	35978	29865	15764	12034	20170	7028.1	34712	17991	10157	8508	8113.5	20307	-0.330257	-0.559182	-1.32211	0.950145	0.835078	0.404365	0.586615
M0R907	Protein Snrpd3 OS=Rattus norvegicus GN=Snrpd3 PE=4 SV=1	7793	139240	7578.7	7209.4	3671.5	6279.2	8272.4	6693.1	4478.9	2686.6	11794	8216.2	7222	56958	5511.4	12356	-2.69924	-2.57401	-0.97987	0.13318	0.143423	0.575676	0.804485
M0R919	Protein Vbp1 OS=Rattus norvegicus GN=Vbp1 PE=4 SV=1	8361.4	30936	15001	18742	22312	31498	19059	23429	12889	8644.2	16953	11669	83355	5020.8	3699.1	12449	0.398811	-0.542295	0.517066	0.96785	0.969291	0.925407	0.494729
M0RA24	Protein LOC100362391 OS=Rattus norvegicus GN=LOC100362391 PE=4 SV=1	403590	1317000	1197400	746490	1797800	1999800	1117300	811360	396050	1504900	1120600	1742700	2654100	465520	4231.2	980070	0.643985	0.378641	0.163395	0.658169	0.929153	0.995031	0.503814
M0RAD5	ATP-dependent Clp protease proteolytic subunit OS=Rattus norvegicus GN=Clpp PE=3 SV=1	1152800	681860	1292900	1165100	1345800	919200	1353700	1281400	1974800	1968500	1993000	1845000	1612700	1941700	6082.6	1352600	0.190939	0.858139	0.194757	0.985149	0.196511	0.98464	0.734768
M0RB63	Protein LOC684509 OS=Rattus norvegicus GN=LOC684509 PE=4 SV=1	1815800	1004100	1982400	2080300	1478600	1458100	2248900	1881100	1728200	2481100	2337500	1392600	1793400	2005200	11101	1930000	0.038083	0.206076	-0.261978	0.999814	0.970012	0.963245	0.455572
M0RB74	Protein Ipo5 OS=Rattus norvegicus GN=Ipo5 PE=4 SV=1	27286	11884	25248	12065	19197	9150.3	19433	34136	9068.5	32884	34085	19790	34324	10198	1692.9	26957	0.0990114	0.325301	-0.0638494	0.999035	0.960105	0.999781	0.425311
M0RBL9	Protein Vwa8 (Fragment) OS=Rattus norvegicus GN=Vwa8 PE=4 SV=1	157760	273710	81362	355940	231350	93567	144720	142720	207370	91018	134680	190450	90999	247220	6237.3	352990	-0.504605	-0.478546	-0.316895	0.809867	0.828226	0.932627	0.465968
M0RBM1	Protein Ears2l1 (Fragment) OS=Rattus norvegicus GN=Ears2 PE=3 SV=1	11917	18584	16548	5122.3	45048	4255.7	10483	4444.8	6979.3	58933	11460	14561	5872.2	9681.4	1379.2	8866.7	0.300025	0.817331	-1.01591	0.982621	0.618401	0.850601	0.698625
M0RC09	Protein Pet117 OS=Rattus norvegicus GN=Pet117 PE=4 SV=1	7221.9	9364.2	65267	47085	30769	8159.6	9739.7	7203.6	5630.8	55944	2526.5	26935	30496	47015	2407.4	39532	-1.20648	-0.502165	-0.110267	0.585149	0.911875	0.998382	0.539016
M0RDI5	Protein Mcu OS=Rattus norvegicus GN=Mcu PE=4 SV=1	267160	6046700	297190	185180	223860	184090	346180	260220	247170	839500	324200	303500	274290	195940	6822.5	184810	-2.74418	-1.98706	-3.36013	0.0644507	0.126898	0.0445242	0.893495
M0RDL4	Protein Mmab OS=Rattus norvegicus GN=Mmab PE=4 SV=1	90407	156150	99236	125170	117480	120240	100400	92433	78527	27852	36878	28264	156670	76894	7187.8	105780	-0.129423	-1.45723	-0.442626	0.992987	0.213634	0.848728	0.715902
M0RDY2	Protein Fam185a OS=Rattus norvegicus GN=Fam185a PE=4 SV=1	80138	103440	91403	116410	61320	127920	89508	104400	99746	105930	80248	51393	99932	134540	1482.6	104120	-0.0307088	-0.214506	-0.202759	0.999954	0.985769	0.988004	0.416071
M0RE03	Protein LOC100910689 OS=Rattus norvegicus GN=LOC100910689 PE=3 SV=1	37880	45372	40559	46286	38713	7302	40717	30367	31288	4683.3	104270	13744	53021	70232	1738.4	13006	-0.538629	-0.143565	-0.301717	0.89292	0.996233	0.973132	0.434396
Q06C60	BolA-like 1 (E. coli) (Predicted) OS=Rattus norvegicus GN=Bola1 PE=2 SV=1	47129	19610	60560	33517	14788	45884	40984	31547	4479.3	42613	42521	22876	20446	5811.6	1481.9	20959	-0.271784	-0.515623	-1.72346	0.946334	0.771678	0.127494	0.759989
Q0D2L2	Protein Mrps22 OS=Rattus norvegicus GN=Mrps22 PE=2 SV=1	192140	136880	175660	210030	141150	73436	256400	257740	151680	149560	183330	177120	159780	92838	20280	141530	0.0280185	-0.111202	-0.786236	0.999911	0.994668	0.507385	0.601784
Q0ZFS4	Mitochondrial ribosomal protein S33 (Predicted), isoform CRA_a OS=Rattus norvegicus GN=Mrps33 PE=2 SV=1	141580	145710	153520	166250	183260	150750	103600	95912	145540	139240	139650	116280	181880	125160	29685	91420	-0.186291	-0.166984	-0.50374	0.97959	0.984741	0.779078	0.459118
Q32Q54	Protein Uqcc OS=Rattus norvegicus GN=Uqcc1 PE=2 SV=1	320550	122030	269610	246960	269130	254860	391040	350270	351500	399150	446780	439740	278070	298760	19333	311030	0.399651	0.771376	-0.0803469	0.861288	0.31146	0.999103	0.712664
Q3B8N9	Biphenyl hydrolase-like (Serine hydrolase) OS=Rattus norvegicus GN=Bphl PE=2 SV=1	1391400	1335200	1557400	1542700	1219500	340540	608250	897760	1028900	1417200	1752900	618220	800790	1123700	11797	1089800	-0.926298	-0.274478	-0.945226	0.288288	0.912976	0.274943	0.729684
Q3B8R7	Mitochondrial ribosomal protein L47 OS=Rattus norvegicus GN=Mrpl47 PE=2 SV=1	47441	48558	19865	24567	10687	12201	82851	55541	58755	70570	186660	22750	10593	24932	1164.5	6530.4	0.199706	1.2703	-1.70009	0.993885	0.0772917	0.626458	0.956363
Q3MIE9	Protein Sms OS=Rattus norvegicus GN=Sms PE=2 SV=1	22137	126890	47458	61011	18053	11592	19994	32318	22104	3927.1	17826	3767.5	22971	23180	2940.3	81818	-1.65161	-2.43477	-0.975982	0.114889	0.0412698	0.362304	0.87104
Q4G067	Mitochondrial ribosomal protein L44 OS=Rattus norvegicus GN=Mrpl44 PE=2 SV=1	35542	27444	37493	10401	44793	10674	28032	29138	39860	38892	14633	42910	2211.2	4763.6	919.25	5186	0.0226817	0.297733	-3.08356	0.999977	0.937678	0.127156	0.889625
Q4QQV4	Dead end homolog 1 (Zebrafish) OS=Rattus norvegicus GN=Hars PE=2 SV=1	220930	519930	292670	479680	39604	44767	61872	320260	30127	23501	58961	132260	5671.3	78812	3652.3	66420	-1.69765	-2.62765	-3.29141	0.00224189	0.000164673	5.3476e-05	0.997916
Q4V8H5	Aspartyl aminopeptidase OS=Rattus norvegicus GN=Dnpep PE=2 SV=1	81045	3754.8	89928	91289	70101	55023	73911	76774	1403.9	7302.8	10275	4344.4	96466	117250	1178.7	63581	0.0521522	-3.5115	0.0660341	0.999774	0.160628	0.999563	0.829367
Q5BJZ3	Nicotinamide nucleotide transhydrogenase OS=Rattus norvegicus GN=Nnt PE=2 SV=1	2348700	1035600	2454500	2653800	2078500	1963600	2190200	2162900	1801900	1754900	1652900	1526100	2220700	3257100	12192	2499600	-0.0166416	-0.334357	-0.0880845	0.999988	0.943571	0.998572	0.425664
Q5M7U2	Origin recognition complex, subunit 5-like (Yeast) OS=Rattus norvegicus GN=Orc5 PE=2 SV=1	30408	46962	56981	33017	52132	18766	153430	185130	13857	31134	158300	37516	17816	5705.7	3762.4	248310	1.29069	0.524854	0.719521	0.425898	0.966624	0.90266	0.578562
Q5M949	Nipsnap homolog 3A (C. elegans) OS=Rattus norvegicus GN=Nipsnap3b PE=2 SV=1	12478	27086	14142	16481	3189.4	17419	15440	18469	13316	13970	37611	86952	42087	5050.7	2477.6	54536	-0.364487	1.11336	0.569405	0.991788	0.45118	0.925567	0.665618
Q5PQZ9	NADH dehydrogenase [ubiquinone] 1 subunit C2 OS=Rattus norvegicus GN=Ndufc2 PE=2 SV=1	1290400	362970	1290500	1840400	2014800	1816100	1780700	1837300	2016600	1440700	1628300	2378600	521740	762750	8725.4	1856700	0.638729	0.641689	-0.602986	0.349425	0.342847	0.73866	0.913914
Q5RJN0	NADH dehydrogenase (Ubiquinone) Fe-S protein 7 OS=Rattus norvegicus GN=Ndufs7 PE=2 SV=1	4178500	525740	4230000	4216200	3086600	1959100	3687700	3562600	3660200	3382100	3637700	3074900	1110300	2559300	49958	3757100	-0.096922	0.0648346	-0.814646	0.995785	0.998577	0.438178	0.650388
Q5RK08	Glioblastoma amplified sequence OS=Rattus norvegicus GN=Gbas PE=2 SV=1	1439900	455570	1367700	1157400	921830	874830	1430800	1223500	1725300	1073600	1650800	1501300	309030	1373300	17213	922870	0.00988413	0.4289	-0.753337	0.999998	0.605423	0.46328	0.836486
Q5RK17	Diablo homolog (Drosophila) OS=Rattus norvegicus GN=Diablo PE=2 SV=1	74411	20746	30473	13976	118380	93826	47090	47191	108450	145100	116810	95823	134850	47149	1619.8	21424	1.13446	1.73954	0.554564	0.517965	0.0439697	0.948053	0.864198
Q5U1W6	Apolipoprotein O-like OS=Rattus norvegicus GN=Apool PE=2 SV=1	284670	197490	234550	280550	208680	69655	335470	343430	347740	340850	344620	243690	120050	193550	38342	139030	-0.0590965	0.356604	-1.02233	0.999051	0.78654	0.338108	0.82808
Q5U2Q5	Ribonucleoside-diphosphate reductase OS=Rattus norvegicus GN=Rrm1 PE=2 SV=1	13298	17562	2960.3	2640.3	3438.2	8405.7	7694.8	8227.8	3971.4	11462	2967.1	4129.2	31388	3902.6	3926	1188.6	-0.392993	-0.69451	0.148203	0.966422	0.878534	0.996647	0.474499
Q5U2R9	Protein Scfd2 OS=Rattus norvegicus GN=Scfd2 PE=2 SV=1	17871	12968	38032	50058	55144	130340	33584	52265	38007	13887	8130.7	9730.9	13756	69283	1048.5	16863	1.18996	-0.76972	-0.236452	0.143966	0.895841	0.994002	0.899443
Q5U2X8	Acyl-CoA thioesterase 9 OS=Rattus norvegicus GN=Acot9 PE=2 SV=1	1480400	240060	1481200	1365300	1248700	1300400	1265000	1212000	1344200	1366600	1374000	1311700	558960	739560	28037	1280400	0.138205	0.24079	-0.808867	0.985097	0.92383	0.447512	0.75775
Q5U3Z7	Serine hydroxymethyltransferase OS=Rattus norvegicus GN=Shmt2 PE=2 SV=1	1064300	285970	1287400	1370400	312660	557610	964940	352110	756610	945750	1024500	1147700	389020	1193400	22856	937480	-0.873743	-0.0488752	-0.656515	0.3651	0.999375	0.552191	0.693781
Q5XHZ7	MMR_HSR1 domain containing protein RGD1359460 OS=Rattus norvegicus GN=Noa1 PE=2 SV=1	17202	13261	3083.3	12106	29219	18242	49359	22331	4795.8	53842	1993.4	73572	16976	15068	3184.2	5331.4	1.38403	1.55566	-0.170644	0.355761	0.201532	0.999452	0.83236
Q5XI86	Peptidyl-tRNA hydrolase 2 OS=Rattus norvegicus GN=Ptrh2 PE=1 SV=1	14530	47890	18351	5719.5	11143	20456	11221	4718.9	27195	28568	56534	4535.5	1863.7	6305.2	1953.4	11267	-0.863433	0.433828	-2.01565	0.73604	0.855116	0.327304	0.836399
Q5XIG9	Mitochondrial protein 18 kDa OS=Rattus norvegicus GN=Mtfp1 PE=2 SV=1	371510	162030	315960	72589	275960	206560	411010	278360	227800	276940	234730	337720	74491	152660	53867	269640	0.345859	0.224295	-0.743749	0.811034	0.945251	0.553135	0.77246
Q5XIH3	NADH dehydrogenase (Ubiquinone) flavoprotein 1 OS=Rattus norvegicus GN=Ndufv1 PE=2 SV=1	3878500	479100	3549700	2766800	2476100	116800	4211900	3724000	3900200	4513000	3882100	3955200	57870	969520	16946	2197800	-0.0197734	0.60637	-1.7191	0.999949	0.237186	0.0640355	0.986341
Q63ZY8	Coiled-coil-helix-coiled-coil-helix domain containing 10 OS=Rattus norvegicus GN=Chchd10 PE=2 SV=1	97206	19286	89990	68470	50725	14192	80758	89802	108980	94916	87169	7635.6	42287	78590	3711.2	100380	-0.223594	0.11952	-0.289459	0.985702	0.996785	0.971159	0.434178
Q641Z9	Protein Sdhc OS=Rattus norvegicus GN=Sdhc PE=2 SV=1	514780	40492	455900	411370	253300	532140	279140	314910	262850	132370	158890	211530	193580	153980	8016	478250	-0.0443362	-0.893733	-0.770653	0.999537	0.366293	0.4634	0.71532
Q68FS8	Protein Rtcd1 OS=Rattus norvegicus GN=Rtcd1 PE=2 SV=1	8676.7	27544	734.92	14673	8871.7	8666.2	12437	16374	18876	33971	31716	4463	26373	33454	2078.8	15476	-0.155636	0.786056	0.583823	0.998881	0.731062	0.89225	0.535184
Q68FT7	Phenylalanyl-tRNA synthetase, beta subunit OS=Rattus norvegicus GN=Farsb PE=2 SV=1	14583	15789	3954.7	2661.6	11769	10115	17171	15029	7905.7	3754.5	18787	9795.6	40156	2897.2	12561	13394	0.548133	0.121662	0.899699	0.926568	0.999416	0.65814	0.516088
Q6AYM8	Glycosylphosphatidylinositol anchor attachment protein 1 homolog (Yeast) OS=Rattus norvegicus GN=Gpaa1 PE=2 SV=1	115040	516690	163750	221520	124370	262670	144220	254800	90664	16716	16933	125890	215970	38474	1057.8	313330	-0.371608	-2.02315	-0.838246	0.87255	0.069143	0.462245	0.81927
Q6IN37	GM2 ganglioside activator OS=Rattus norvegicus GN=Gm2a PE=2 SV=1	15892	12185	8576.8	5459.7	10410	7792.8	730.65	3115.7	1548	1715	17979	11427	4807	5338.3	945.23	3809.3	-0.93356	-0.36636	-1.49899	0.511344	0.913749	0.246477	0.690596
Q6P503	ATPase, H+ transporting, V1 subunit D, isoform CRA_c OS=Rattus norvegicus GN=Atp6v1d PE=2 SV=1	153800	80149	163520	178960	222150	290320	174710	254950	127880	114050	150430	198280	132390	213920	1886.2	192220	0.708783	0.0351361	-0.093072	0.429215	0.999944	0.998636	0.665367
Q6PDU2	Mitochondrial ribosomal protein S18A OS=Rattus norvegicus GN=Mrps18a PE=2 SV=1	76930	120820	67467	76904	78755	93124	54999	66971	78096	108170	92282	85718	150390	118090	3004.8	101930	-0.219432	0.0904857	0.126272	0.985379	0.998618	0.996172	0.425167
Q7HKW3	NADH-ubiquinone oxidoreductase chain 4 (Fragment) OS=Rattus norvegicus GN=NADH4 PE=3 SV=1	681680	837370	652000	672430	592530	590770	620540	627690	932600	671670	742160	684190	738260	836850	3605.4	825060	-0.225793	0.0919553	-0.242356	0.966742	0.996575	0.959564	0.446092
Q7TP77	Aa2-277 OS=Rattus norvegicus GN=Mrpl49 PE=2 SV=1	174410	115400	156860	152260	136150	184840	176060	156450	128000	192760	164110	178480	168920	220630	7093.3	241490	0.1258	0.147383	0.0914704	0.995382	0.992443	0.998193	0.412421
Q7TP78	Aa2-258 OS=Rattus norvegicus GN=Ndufa8 PE=2 SV=1	1895300	862930	1936000	1533200	1688000	1784600	1784600	1764000	1599100	1624300	1472000	1455200	1012900	1937300	74969	1276200	0.173081	-0.0179097	-0.533841	0.978653	0.999972	0.759032	0.546733
Q8CHN5	Epididymal secretory protein 1 OS=Rattus norvegicus GN=Npc2 PE=2 SV=1	53843	130490	80060	101050	54195	86116	29542	65656	7001.9	10747	38811	13503	181820	163020	4396.5	91161	-0.633864	-2.38292	0.26916	0.854786	0.275084	0.965981	0.787238
Q8R2H0	ATPase, H+ transporting, V1 subunit G isoform 2 OS=Rattus norvegicus GN=Atp6v1g2 PE=4 SV=1	79069	48265	84011	68423	52992	34087	97847	86524	70728	67234	63776	56316	60608	83103	3144.8	17712	-0.0435445	-0.116558	-0.765549	0.999762	0.995833	0.627007	0.531608
Q8SEZ0	NADH-ubiquinone oxidoreductase chain 5 OS=Rattus norvegicus GN=Mt-nd5 PE=3 SV=1	205180	27719	138890	44517	175940	34248	246380	166870	188370	149560	246930	221140	27208	35466	3192.6	147310	0.582602	0.953135	-0.965595	0.663433	0.148359	0.675798	0.936034
Q8SEZ1	NADH-ubiquinone oxidoreductase chain 3 OS=Rattus norvegicus GN=Mt-nd3 PE=2 SV=1	717690	438090	721510	737100	540780	481140	648670	638080	38899	19250	21442	6679.1	861300	1034700	7887.7	600970	-0.179412	-4.92147	-0.0617457	0.985624	0.0295474	0.999203	0.921551
Q8SEZ2	Cytochrome c oxidase subunit 3 (Fragment) OS=Rattus norvegicus GN=Mt-co3 PE=3 SV=1	41312	70802	32044	42372	80837	63060	15816	21225	11472	8892.7	5909	76004	200210	18782	834.79	284130	-0.0439123	-0.866916	1.43389	0.99999	0.968987	0.332938	0.762223
Q8SEZ5	Cytochrome c oxidase subunit 2 OS=Rattus norvegicus GN=Mt-co2 PE=3 SV=1	18697000	727900	20608000	19912000	18733000	18602000	17702000	17830000	26887000	25245000	23800000	21576000	658650	7027900	14281	19035000	0.281629	0.701884	-1.16486	0.844773	0.0900517	0.160427	0.989087
Q8SEZ6	Cytochrome c oxidase subunit 1 OS=Rattus norvegicus GN=COI PE=3 SV=1	376950	92855	334680	233040	366680	369910	232020	559780	520680	375090	627620	439080	245300	363440	1154.7	383430	0.558867	0.919525	-0.0628088	0.709287	0.194872	0.999643	0.785248
Q8SEZ8	NADH-ubiquinone oxidoreductase chain 1 (Fragment) OS=Rattus norvegicus GN=Mt-nd1 PE=3 SV=1	322530	114430	252540	64909	321890	237350	367800	346680	325790	106340	468440	340110	24672	56243	6489.4	292560	0.755629	0.717712	-0.989483	0.238077	0.293957	0.520899	0.961858
Q9ET45	BCL2/adenovirus E1B 19 kDa-interacting protein 3 OS=Rattus norvegicus GN=Bnip3 PE=2 SV=1	29742	33386	37813	45989	37697	33710	30465	24103	55768	57482	38654	29455	23525	118500	645.22	42814	-0.221992	0.303719	0.336167	0.993739	0.973453	0.962032	0.447904

## Sheet: Table S2
Table S2A. Differentially expressed striatal mitochondrial proteins due to DJ-1 deficiency.							Table S2B. Differentially expressed striatal mitochondrial proteins due to Parkin deficiency.							Table S2C. Differentially expressed striatal mitochondrial proteins due to PINK1 deficiency.
Uniprot Accession	Protein Name	Gene	Log2 DJ-1 KO/LEH	Pair1_2 LEH_DJ-1 KO p-value			Uniprot Accession	Protein Name	Gene	Log2 Parkin KO/LEH	Pair1_3 LEH_Parkin KO p-value			Uniprot Accession	Protein Name	Gene	Log2 PINK1 KO/LEH	Pair1_4 LEH_PINK1 KO p-value
Q4QQV4	Dead end homolog 1 (Zebrafish) OS=Rattus norvegicus GN=Hars PE=2 SV=1	Hars	-1.69765	0.00224189			Q4QQV4	Dead end homolog 1 (Zebrafish) OS=Rattus norvegicus GN=Hars PE=2 SV=1	Hars	-2.62765	0.000164673			Q4QQV4	Dead end homolog 1 (Zebrafish) OS=Rattus norvegicus GN=Hars PE=2 SV=1	Hars	-3.29141	5.3476e-05
D3ZJU5	Protein Smarcc1 OS=Rattus norvegicus GN=Smarcc1 PE=4 SV=1	Smarcc1	1.23247	0.00669381			M0R5E7	Protein Ttc37 (Fragment) OS=Rattus norvegicus GN=Ttc37 PE=4 SV=1	Ttc37	-3.59218	0.000156234			M0R5E7	Protein Ttc37 (Fragment) OS=Rattus norvegicus GN=Ttc37 PE=4 SV=1	Ttc37	-2.9514	0.000342626
A1EC95	HEAT repeat-containing protein 6 OS=Rattus norvegicus GN=Heatr6 PE=2 SV=1	Heatr6	2.24148	0.00062672			P19643	Amine oxidase [flavin-containing] B OS=Rattus norvegicus GN=Maob PE=1 SV=3	Maob	1.71082	0.001132			P80432	Cytochrome c oxidase subunit 7C, mitochondrial OS=Rattus norvegicus GN=Cox7c PE=1 SV=2	Cox7c	-1.54841	0.00856425
M0R5E7	Protein Ttc37 (Fragment) OS=Rattus norvegicus GN=Ttc37 PE=4 SV=1	Ttc37	-2.72231	0.00049606			P80432	Cytochrome c oxidase subunit 7C, mitochondrial OS=Rattus norvegicus GN=Cox7c PE=1 SV=2	Cox7c	-2.53973	0.000605397			F1M9C9	Protein Hars2 OS=Rattus norvegicus GN=Hars2 PE=3 SV=1	Hars2	-1.53545	0.0115547
Q7TQ16	Cytochrome b-c1 complex subunit 8 OS=Rattus norvegicus GN=Uqcrq PE=3 SV=1	Uqcrq	0.994101	0.022949			F1M9C9	Protein Hars2 OS=Rattus norvegicus GN=Hars2 PE=3 SV=1	Hars2	-3.22547	0.000303845			P21588	5'-nucleotidase OS=Rattus norvegicus GN=Nt5e PE=1 SV=1	Nt5e	-1.51333	0.014301
P19643	Amine oxidase [flavin-containing] B OS=Rattus norvegicus GN=Maob PE=1 SV=3	Maob	1.38181	0.0335372			P21588	5'-nucleotidase OS=Rattus norvegicus GN=Nt5e PE=1 SV=1	Nt5e	-2.33755	0.00159609			Q5XI22	Acetyl-CoA acetyltransferase, cytosolic OS=Rattus norvegicus GN=Acat2 PE=1 SV=1	Acat2	-2.96944	0.00466814
Q3KRE8	Tubulin beta-2B chain OS=Rattus norvegicus GN=Tubb2b PE=1 SV=1	Tubb2b	0.914681	0.0263763			Q5XI22	Acetyl-CoA acetyltransferase, cytosolic OS=Rattus norvegicus GN=Acat2 PE=1 SV=1	Acat2	-2.57262	0.00754663			O35889	Afadin OS=Rattus norvegicus GN=Mllt4 PE=1 SV=1	Mllt4	-2.3329	0.0167498
P80432	Cytochrome c oxidase subunit 7C, mitochondrial OS=Rattus norvegicus GN=Cox7c PE=1 SV=2	Cox7c	-2.07775	0.00174456			O35889	Afadin OS=Rattus norvegicus GN=Mllt4 PE=1 SV=1	Mllt4	-3.10431	0.00688874			F1M3P6	Protein Scai OS=Rattus norvegicus GN=Scai PE=4 SV=2	Scai	-2.4953	0.0023979
P48500	Triosephosphate isomerase OS=Rattus norvegicus GN=Tpi1 PE=1 SV=2	Tpi1	0.947145	0.0246873			P21571	ATP synthase-coupling factor 6, mitochondrial OS=Rattus norvegicus GN=Atp5j PE=1 SV=1	Atp5j	1.64572	2.79957e-06			P48037	Annexin A6 OS=Rattus norvegicus GN=Anxa6 PE=1 SV=2	Anxa6	-2.42875	0.00149836
F1M9C9	Protein Hars2 OS=Rattus norvegicus GN=Hars2 PE=3 SV=1	Hars2	-1.60047	0.00932134			D4A7L4	NADH dehydrogenase (Ubiquinone) 1 beta subcomplex, 11 (Predicted) OS=Rattus norvegicus GN=Ndufb11 PE=4 SV=1	Ndufb11	1.41081	0.000249999			B2RYW8	MICOS complex subunit Mic10 OS=Rattus norvegicus GN=Minos1 PE=3 SV=1	Minos1	-2.20613	0.0106222
P51647	Retinal dehydrogenase 1 OS=Rattus norvegicus GN=Aldh1a1 PE=1 SV=3	Aldh1a1	1.14311	0.0157717			Q63450	Calcium/calmodulin-dependent protein kinase type 1 OS=Rattus norvegicus GN=Camk1 PE=1 SV=2	Camk1	1.57298	0.000566157			D3ZY71	Protein LOC100910137 OS=Rattus norvegicus GN=LOC100910137 PE=4 SV=1	LOC100910137	-2.83168	0.00458558
Q5MPA9	Serine/threonine-protein kinase DCLK2 OS=Rattus norvegicus GN=Dclk2 PE=1 SV=2	Dclk2	1.80976	0.00775387			Q5XIG4	OCIA domain-containing protein 1 OS=Rattus norvegicus GN=Ociad1 PE=1 SV=1	Ociad1	1.93232	0.000122167			B2RYS2	Cytochrome b-c1 complex subunit 7 OS=Rattus norvegicus GN=LOC685596 PE=2 SV=1	Uqcrb	-2.95062	0.00327311
Q9JJK1	Neuronal membrane glycoprotein M6-b OS=Rattus norvegicus GN=Gpm6b PE=1 SV=1	Gpm6b	1.59961	0.00317895			P10818	Cytochrome c oxidase subunit 6A1, mitochondrial OS=Rattus norvegicus GN=Cox6a1 PE=1 SV=2	Cox6a1	2.23582	0.000230293			D3ZZ21	NADH dehydrogenase (Ubiquinone) 1 beta subcomplex, 6 (Predicted) OS=Rattus norvegicus GN=Ndufb6 PE=4 SV=1	Ndufb6	-3.2572	0.0383049
P13668	Stathmin OS=Rattus norvegicus GN=Stmn1 PE=1 SV=2	Stmn1	1.31964	0.0137001			P11240	Cytochrome c oxidase subunit 5A, mitochondrial OS=Rattus norvegicus GN=Cox5a PE=1 SV=1	Cox5a	1.05791	0.00238318			P15999	ATP synthase subunit alpha, mitochondrial OS=Rattus norvegicus GN=Atp5a1 PE=1 SV=2	Atp5a1	-0.607552	0.0236432
Q6P6V0	Glucose-6-phosphate isomerase OS=Rattus norvegicus GN=Gpi PE=1 SV=1	Gpi	1.20196	0.0210797			P04636	Malate dehydrogenase, mitochondrial OS=Rattus norvegicus GN=Mdh2 PE=1 SV=2	Mdh2	-1.2531	0.000222983			D4A0T0	Protein Ndufb10 OS=Rattus norvegicus GN=Ndufb10 PE=4 SV=1	Ndufb10	-2.00766	0.0391482
P21588	5'-nucleotidase OS=Rattus norvegicus GN=Nt5e PE=1 SV=1	Nt5e	-1.77584	0.00635129			Q63707	Dihydroorotate dehydrogenase (quinone), mitochondrial OS=Rattus norvegicus GN=Dhodh PE=1 SV=1	Dhodh	3.85546	0.000138736
P06685	Sodium/potassium-transporting ATPase subunit alpha-1 OS=Rattus norvegicus GN=Atp1a1 PE=1 SV=1	Atp1a1	0.952847	0.0342618			Q9ES71	Dihydroxyacetone phosphate acyltransferase OS=Rattus norvegicus GN=Gnpat PE=2 SV=1	Gnpat	1.32801	0.00284777
P16638	ATP-citrate synthase OS=Rattus norvegicus GN=Acly PE=1 SV=1	Acly	1.2567	0.011322			P56571	ES1 protein homolog, mitochondrial OS=Rattus norvegicus PE=1 SV=2	C21orf33	1.18921	0.00522907
O35264	Platelet-activating factor acetylhydrolase IB subunit beta OS=Rattus norvegicus GN=Pafah1b2 PE=1 SV=1	Pafah1b2	1.14715	0.0381556			P21396	Amine oxidase [flavin-containing] A OS=Rattus norvegicus GN=Maoa PE=1 SV=1	Maoa	0.899373	0.0337481
Q4QRB4	Tubulin beta-3 chain OS=Rattus norvegicus GN=Tubb3 PE=1 SV=1	Tubb3	1.22682	0.0244152			D3ZZ41	Uncharacterized protein OS=Rattus norvegicus GN=Mrps36 PE=4 SV=1	Mrps36	0.993928	0.015876
D3ZY71	Protein LOC100910137 OS=Rattus norvegicus GN=LOC100910137 PE=4 SV=1	LOC100910137	-2.77745	0.00489843			Q499N5	Acyl-CoA synthetase family member 2, mitochondrial OS=Rattus norvegicus GN=Acsf2 PE=2 SV=1	Acsf2	0.872556	0.0238252
Q5XI22	Acetyl-CoA acetyltransferase, cytosolic OS=Rattus norvegicus GN=Acat2 PE=1 SV=1	Acat2	-1.63589	0.0402634			Q5M9I5	Cytochrome b-c1 complex subunit 6, mitochondrial OS=Rattus norvegicus GN=Uqcrh PE=3 SV=1	Uqcrh	1.24569	0.00536801
O35889	Afadin OS=Rattus norvegicus GN=Mllt4 PE=1 SV=1	Mllt4	-2.32093	0.0170409			B0BNE6	NADH dehydrogenase (Ubiquinone) Fe-S protein 8 (Predicted), isoform CRA_a OS=Rattus norvegicus GN=Ndufs8 PE=2 SV=1	Ndufs8	-5.60347	0.00194797
P58405	Striatin-3 OS=Rattus norvegicus GN=Strn3 PE=2 SV=2	Strn3	-2.48866	0.00302707			Q6PCU8	NADH dehydrogenase [ubiquinone] flavoprotein 3, mitochondrial OS=Rattus norvegicus GN=Ndufv3 PE=3 SV=1	Ndufv3	1.79741	0.000469444
P97829	Leukocyte surface antigen CD47 OS=Rattus norvegicus GN=Cd47 PE=1 SV=1	Cd47	1.50724	0.00931003			F1M3P6	Protein Scai OS=Rattus norvegicus GN=Scai PE=4 SV=2	Scai	-2.62159	0.00194183
							P52555	Endoplasmic reticulum resident protein 29 OS=Rattus norvegicus GN=Erp29 PE=1 SV=2	Erp29	1.47583	0.00730053
							D3ZX63	Protein Wdr54 OS=Rattus norvegicus GN=Wdr54 PE=4 SV=1	Wdr54	1.70122	0.0158033
							P0C546	Mitochondrial coenzyme A transporter SLC25A42 OS=Rattus norvegicus GN=Slc25a42 PE=2 SV=1	Slc25a42	1.97708	0.0263034
							Q5EB62	Solute carrier family 25 member 46 OS=Rattus norvegicus GN=Slc25a46 PE=2 SV=2	Slc25a46	1.15218	0.0398169
							P48037	Annexin A6 OS=Rattus norvegicus GN=Anxa6 PE=1 SV=2	Anxa6	-1.25206	0.0371139
							Q6PEB9	Coiled-coil domain-containing protein 127 OS=Rattus norvegicus GN=Ccdc127 PE=2 SV=2	Ccdc127	-2.64136	0.0397433
							P30904	Macrophage migration inhibitory factor OS=Rattus norvegicus GN=Mif PE=1 SV=4	Mif	-3.81897	0.00536509
							Q05962	ADP/ATP translocase 1 OS=Rattus norvegicus GN=Slc25a4 PE=1 SV=3	Slc25a4	-1.65224	0.0283989
							Q4FZT0	Stomatin-like protein 2, mitochondrial OS=Rattus norvegicus GN=Stoml2 PE=1 SV=1	Stoml2	1.16049	0.0401642
							B2RYW8	MICOS complex subunit Mic10 OS=Rattus norvegicus GN=Minos1 PE=3 SV=1	Minos1	-2.27469	0.00944048
							D4A465	Protein Lamtor2 OS=Rattus norvegicus GN=Lamtor2 PE=4 SV=1	Lamtor2	1.5115	0.0299932
							P63081	V-type proton ATPase 16 kDa proteolipid subunit OS=Rattus norvegicus GN=Atp6v0c PE=2 SV=1	Atp6v0c	2.10735	0.0248931
